# Supplementary material for: Integrated analysis of transcriptome, metabolome, and histochemistry reveals the response mechanisms of different ages Panax notoginseng to root-knot nematode infection
Source: Front Plant Sci. 2023 Sep 14;14:1258316. doi: 10.3389/fpls.2023.1258316 (PMC10539906; doi:10.3389/fpls.2023.1258316)
Supplement: Supplementary file 2 [file Table_1.xlsx]

## Sheet: Supplementary Table 1 
Supplementary Table 1 Primer sequences of genes used for verification of digital gene-expression results by RT-qPCR
Coding enzyme	Gene ID	Primer	Primer sequence (5’- 3’)
peroxidase (POD)	Pno04G002061	Pno04G002061-F2	TCGGTGCTGCTTGATGGT
		Pno04G002061-R2	TGTCTGGTTGCGAAGGTGA
	Pno08G001569	Pno08G001569-F2	TCTCCTACATTTTATGACGCTACG
		Pno08G001569-R2	AATGGAGGCGAATGAGGG
cinnamyl-alcohol dehydrogenase (CAD)	Pno07G003466	Pno07G003466-F2	CATACACCTACACTCTCAGGGAAA
		Pno07G003466-R2	CTCCACAACCTCACCAACCA
	Pno09G000719	Pno09G000719-F1	TGCTCCAAATCTTCCCAATG
		Pno09G000719-R1	CGGCTCCAATCCAACTGAC
beta-glucosidase	Pno07G003373	Pno07G003373-F2	ATCTACCGATGGTTTCGTTATTT
		Pno07G003373-R2	ACCAAGACGAGTTTCGCAGT
	Pno13G000775	Pno13G000775-F1	CAGCCAAGGCAATCGTGT
		Pno13G000775-R1	CTTGTGAAGCCGGAGTGTCT
caffeoyl-CoA O-methyltransferase	Pno07G003510	Pno07G003510-F1	TTCGTATTTGTGGACGCAGAC
		Pno07G003510-R1	CATTCCATAGGGTGTTGTCGTA
	Pno12G005303	Pno12G005303-F2	AGCAATGGACATAAACAGGGA
		Pno12G005303-R2	AGTTGATGTAGTTGTCTTTGTCTGC
4-coumarate--CoA ligase (4CL)	Pno02G015950	Pno02G015950-F1	CACGGGCGAAATCTACACTTA
		Pno02G015950-R1	TAGGAAAGCGAACACGAACTC
shikimate O-hydroxycinnamoyltransferase (HCT)	Pno02G015376	Pno02G015376-F2	ACTTTTAGGTGCCCGAATCTT
		Pno02G015376-R2	AAACTTAGACCCTCATACGCAAT
trans-cinnamate 4-monooxygenase (CYP73A)	Pno10G000194	Pno10G000194-F1	GAGCCAGACACCCACAAACTAC
		Pno10G000194-R1	CAAGCCACCACGCATTCA
5-O-(4-coumaroyl)-D-quinate 3'-monooxygenase (CYP98A)	Pno01G004096	Pno01G004096-F2	GTCACGGCTATGGTGGAGTC
		Pno01G004096-R2	TTGCCTTGCTCATCCATCA
18S rRNA	18S rRNA	18S rRNA-F2	GGCTTAGGTCTTCGATCTGGT
		18S rRNA-R2	AATACTGCCCTGGCTCCC

## Sheet: Supplementary Table 2
Supplementary Table 2 Summary of the sequencing data from the 18 P. notoginseng samples
Sample	Raw Reads	Clean Reads	Clean Base (G)	Error Rate(%)	Q20 (%)	Q30 (%)	GC Content (%)
H1-1	49371790	46513472	6.98	0.02	98.21	94.55	43.06
H1-2	45670200	43704832	6.56	0.03	97.8	93.67	43.08
H1-3	43928786	41528088	6.23	0.03	97.73	93.5	43.09
D1-1	46391410	44140538	6.62	0.03	97.71	93.55	43.11
D1-2	42437796	40025884	6	0.03	97.69	93.46	42.99
D1-3	43587304	41274978	6.19	0.03	97.8	93.7	43.07
H2-1	47159024	44399266	6.66	0.03	97.88	93.88	43.29
H2-2	45596254	43553906	6.53	0.03	97.65	93.36	43.29
H2-3	44954026	43205122	6.48	0.03	97.74	93.54	43.22
D2-1	58680626	55703862	8.36	0.03	98.03	93.99	43.21
D2-2	45190668	43095638	6.46	0.03	97.95	93.77	43.12
D2-3	47912178	44766792	6.72	0.03	97.46	92.49	43.29
H3-1	48411704	45296856	6.79	0.03	97.93	93.96	43.18
H3-2	44705996	42821690	6.42	0.03	97.8	93.74	43.08
H3-3	47796894	45579384	6.84	0.03	97.65	93.41	43.27
D3-1	58188214	54348538	8.15	0.03	97.71	93.27	43.11
D3-2	45085088	42241970	6.34	0.03	97.88	93.62	43.03
D3-3	46364572	44407494	6.66	0.03	97.79	93.39	42.96

## Sheet: Supplementary Table 3
Supplementary Table 3 Detection of samples alignment rate and alignment area
Sample	Clean Reads	Reads mapped	Unique mapped	Multi mapped	exon	intron	intergenic
H1-1	46513472	43652360(93.85%)	39796534(85.56%)	6262442(8.29%)	50665900(81.19%)	4380085(7.02%)	7354306(11.79%)
H1-2	43704832	40860868(93.49%)	37306057(85.36%)	5759152(8.13%)	47542064(81.25%)	4113501(7.03%)	6857791(11.72%)
H1-3	41528088	38859857(93.57%)	35448985(85.36%)	5549102(8.21%)	45140521(81.19%)	3905880(7.03%)	6549267(11.78%)
D1-1	44140538	39891081(90.37%)	36245455(82.11%)	6138844(8.26%)	46535793(82.09%)	3724045(6.57%)	6428999(11.34%)
D1-2	40025884	36220092(90.49%)	32965309(82.36%)	5407412(8.13%)	42237530(81.97%)	3404727(6.61%)	5884412(11.42%)
D1-3	41274978	37401179(90.61%)	34033174(82.45%)	5606243(8.16%)	43679976(82.17%)	3470359(6.53%)	6010445(11.31%)
H2-1	44399266	41419608(93.29%)	37681622(84.87%)	6077364(8.42%)	48592636(83.21%)	3566741(6.11%)	6240833(10.69%)
H2-2	43553906	40549360(93.10%)	36954012(84.85%)	5782445(8.25%)	47663415(83.24%)	3499711(6.11%)	6096778(10.65%)
H2-3	43205122	40241557(93.14%)	36675256(84.89%)	5770836(8.25%)	47196235(83.09%)	3511490(6.18%)	6096651(10.73%)
D2-1	55703862	51569952(92.58%)	46942753(84.27%)	7592167(8.31%)	60472948(82.68%)	4596204(6.28%)	8067450(11.03%)
D2-2	43095638	39949527(92.70%)	36386697(84.43%)	5892253(8.27%)	46775431(82.42%)	3635080(6.41%)	6339024(11.17%)
D2-3	44766792	41448480(92.59%)	37719662(84.26%)	6166510(8.33%)	48517269(82.66%)	3680720(6.27%)	6496402(11.07%)
H3-1	45296856	41998042(92.72%)	38024625(83.95%)	6685936(8.77%)	49843271(82.76%)	3788839(6.29%)	6594909(10.95%)
H3-2	42821690	39626735(92.54%)	35974656(84.01%)	6082086(8.53%)	47097841(82.56%)	3663992(6.42%)	6282487(11.01%)
H3-3	45579384	42066057(92.29%)	38124585(83.64%)	6667034(8.65%)	50081937(83.05%)	3733623(6.19%)	6487631(10.76%)
D3-1	54348538	50210538(92.39%)	45570695(83.85%)	7736727(8.54%)	58992649(82.19%)	4657964(6.49%)	8125169(11.32%)
D3-2	42241970	39027191(92.39%)	35443511(83.91%)	5979271(8.48%)	45702180(82.03%)	3653368(6.56%)	6361409(11.42%)
D3-3	44407494	41061592(92.47%)	37364891(84.14%)	6171063(8.32%)	48185693(81.9%)	3915863(6.66%)	6733611(11.44%)

## Sheet: Supplementary Table 4
Supplementary Table 4 The classification and quantification results of all detected metabolites.
Index	Formula	Compounds	Class I	Class II	samples
					H1-1	H1-2	H1-3	H2-1	H2-2	H2-3	H3-1	H3-2	H3-3	D1-1	D1-2	D1-3	D2-1	D2-2	D2-3	D3-1	D3-2	D3-3
Rfmb318	C7H14NO2+	D-Proline betaine	Amino acids and derivatives	Amino acids and derivatives	136510	143790	156590	117080	102750	93425	100930	73692	75804	86287	115110	91801	92766	102830	97244	67702	79067	71761
pme0010	C3H7NO3	L-Serine	Amino acids and derivatives	Amino acids and derivatives	171190	208220	221280	228270	187900	176550	199430	250930	170040	174400	143150	173010	210960	175260	189230	141820	152330	172500
pme0006	C5H9NO2	L-Proline	Amino acids and derivatives	Amino acids and derivatives	6380700	5987700	6234100	4486200	4979700	4735300	4987100	5131200	5471900	16276000	18187000	19518000	10171000	9984700	9757100	6155300	6001100	6296300
mws0256	C5H11NO2	L-Valine	Amino acids and derivatives	Amino acids and derivatives	5096900	5030300	5131000	3726700	3705700	3835200	4041300	4120000	3994600	4358900	4567900	4543300	4908000	4656600	4575200	3370800	3208300	3120400
mws0230	C4H9NO3	L-Threonine	Amino acids and derivatives	Amino acids and derivatives	429520	219890	377530	281070	204910	192140	450220	377280	316940	149910	220730	157850	288710	451120	239050	482890	582400	565040
mws0216	C5H9NO3	Trans-4-Hydroxy-L-proline	Amino acids and derivatives	Amino acids and derivatives	177850	180200	182130	158950	152790	169710	138020	143620	100500	124550	141280	126380	123570	119380	127110	121530	105350	120820
mws0227	C6H13NO2	L-Leucine	Amino acids and derivatives	Amino acids and derivatives	756610	810090	753040	575190	636520	595640	579580	571470	554810	704710	785020	753900	805810	744630	752150	588220	564980	582620
mws0258	C6H13NO2	L-Isoleucine	Amino acids and derivatives	Amino acids and derivatives	771210	783030	780760	595050	613080	568220	597810	597480	559850	704100	816320	767540	778990	734090	793660	585620	565640	564710
mws1587	C6H13NO2	L-Norleucine	Amino acids and derivatives	Amino acids and derivatives	12720000	12801000	12857000	11064000	10884000	10330000	9973500	10325000	9469000	12300000	13244000	13207000	12731000	12577000	13121000	9288400	9469000	8899500
pme0026	C6H14N2O2	L-Lysine	Amino acids and derivatives	Amino acids and derivatives	3748300	3983000	3888100	3033500	3126200	3301600	2594800	2537700	2618700	3484400	3703200	3742600	3820700	3848600	3718100	4038300	3911300	3725900
pme0014	C5H9NO4	L-Glutamic acid	Amino acids and derivatives	Amino acids and derivatives	7360600	6911200	9525800	9053000	8097300	8531800	9948500	8400700	9202200	9512200	10019000	9377200	8121800	7998100	8055100	7567300	6799200	6451900
pme1210	C5H11NO2S	L-Methionine	Amino acids and derivatives	Amino acids and derivatives	1929100	1943000	1892800	1781000	2056100	2065500	1431500	1466600	1438600	1985400	2237000	2084900	1999300	1774100	1895300	2383000	2531800	2408400
mws1550	C6H11NO2S	S-Allyl-L-cysteine	Amino acids and derivatives	Amino acids and derivatives	9696.1	8063.9	15779	9224.6	7996.4	11653	12973	12075	12922	10616	12961	9716.7	10352	12802	10732	7678.6	11922	8073.6
pme0021	C9H11NO2	L-Phenylalanine	Amino acids and derivatives	Amino acids and derivatives	8262500	8915900	8783900	7945100	8178300	8109600	9185200	9589100	9548100	9817900	10174000	10129000	8574500	8710700	8919800	8876300	8719600	8396400
mws0260	C6H14N4O2	L-Arginine	Amino acids and derivatives	Amino acids and derivatives	6727800	6763500	6700300	2533500	3407400	4797100	3552400	3850800	3465000	7233300	6979000	7389700	5691500	5171500	5087600	4291300	3995300	3508400
mws0250	C9H11NO3	L-Tyrosine	Amino acids and derivatives	Amino acids and derivatives	12050000	12438000	12411000	12505000	13766000	13511000	16427000	17767000	17824000	10525000	12381000	11200000	15671000	15621000	16003000	13622000	13410000	12542000
mws0923	C9H10ClNO2	L-2-chlorophenylalanine	Amino acids and derivatives	Amino acids and derivatives	11848000	13143000	13060000	12153000	12268000	12969000	12440000	12878000	11920000	11907000	12122000	12333000	11360000	11671000	11672000	11477000	11323000	11266000
Lmrj001698	C9H18N2O4	L-Seryl-L-Isoleucine	Amino acids and derivatives	Amino acids and derivatives	120340	121290	114760	177590	149780	156790	92082	83759	80757	72733	65059	70348	158060	176110	161390	85178	83074	81011
Lmrj002087	C10H18N2O5	L-Isoleucyl-L-Aspartate	Amino acids and derivatives	Amino acids and derivatives	353800	410290	394290	469080	409860	446880	344780	365400	350470	284000	306240	306240	356240	353720	414950	348430	351780	319910
mws5035	C15H22N2O3	L-Leucyl-L-phenylalanine	Amino acids and derivatives	Amino acids and derivatives	221960	221250	211570	308380	252370	285450	184500	162960	152810	185310	163200	202050	224090	236800	220050	190540	194270	186580
mws0629	C13H16N2O5	L-Aspartyl-L-Phenylalanine	Amino acids and derivatives	Amino acids and derivatives	314790	353240	346710	394920	413460	380800	438630	431800	398950	296700	288340	308420	377740	375900	367200	366790	359930	360950
mws1375	C12H21N3O6	Nicotianamine	Amino acids and derivatives	Amino acids and derivatives	94367	138690	98092	126010	141870	117950	135960	126230	119980	152960	147700	172420	124420	109200	106190	92216	101430	81841
mws0636	C18H20N2O3	L-Phenylalanyl-L-phenylalanine	Amino acids and derivatives	Amino acids and derivatives	17176	15226	11684	18324	13383	14994	13014	9483.7	13229	21780	14868	31598	14222	19349	20284	12419	15015	17584
mws0582	C11H19N3O6S	S-(Methyl)glutathione	Amino acids and derivatives	Amino acids and derivatives	67165	59948	87076	41842	50248	55051	30125	27026	24516	111170	89907	121800	40900	41678	42748	56331	42529	34420
pme1286	C14H20N6O5S	S-(5'-Adenosy)-L-homocysteine	Amino acids and derivatives	Amino acids and derivatives	74969	68097	67147	76771	82582	85451	50513	40844	40921	98193	103040	88884	55261	44563	53388	49527	48104	53375
pme3017	C4H9NO2	2-Aminoisobutyric acid	Amino acids and derivatives	Amino acids and derivatives	8017200	7866800	6965700	6662200	7469700	8185400	7459100	7017000	7521800	8322100	7752900	7966300	7047800	7226800	6614900	6205900	6497900	6490200
pme3033	C4H9NO2	N,N-Dimethylglycine	Amino acids and derivatives	Amino acids and derivatives	2472200	1728900	1923800	890510	980650	1167300	960790	849240	1178300	1763800	1893900	1914800	967240	1417900	950570	965370	1122900	1008300
pme2122	C5H9N3	Histamine	Amino acids and derivatives	Amino acids and derivatives	8553.9	8238.7	9444.5	7447.3	7779.4	8382.1	6003.6	7130.5	4862.6	8278.7	6967.8	7132.6	5253.2	8789.8	4720.9	6819.2	8156.4	6166.1
pme0120	C5H11NO2	5-Aminovaleric acid	Amino acids and derivatives	Amino acids and derivatives	52319	53822	63830	41582	48191	37426	33403	24675	28754	37594	46420	39084	42573	54765	46812	31225	22689	25381
Rfmb319	C6H11NO2	Pipecolic acid	Amino acids and derivatives	Amino acids and derivatives	2168900	2243500	2113800	1287700	1377900	1220400	844520	834970	849570	2241100	2533100	2106100	1174100	1248100	1216200	764090	758420	725940
pme2527	C5H12N2O2	L-Ornithine	Amino acids and derivatives	Amino acids and derivatives	41954	37825	41022	40403	39018	32497	28439	29166	31248	30792	34743	35787	56547	51444	49872	35617	31503	31550
pme1002	C8H11NO	L-Tyramine	Amino acids and derivatives	Amino acids and derivatives	10522	7545.4	12649	12412	9564	9178.8	7860.7	3929.6	6145.7	9241.5	7326.2	6442.3	11326	10514	9080.2	6611.5	9463.7	12723
Rfmb320	C7H13NO2	1-Methylpiperidine-2-carboxylic acid	Amino acids and derivatives	Amino acids and derivatives	305700	337870	318280	252900	247510	210880	259580	180960	187880	202040	233770	258490	207460	199420	214170	184080	169630	205060
pme0193	C5H10N2O3	L-Glutamine	Amino acids and derivatives	Amino acids and derivatives	3576900	3888300	3628800	2952800	2947400	3208600	2472200	2495000	2617100	3364100	3576200	3647400	3757700	3675500	3512600	3768000	3765300	3635300
mws1050	C5H9NO4	O-Acetylserine	Amino acids and derivatives	Amino acids and derivatives	554110	545580	569770	592710	742510	697740	623920	497520	617850	644970	680860	678680	691400	788880	712900	458400	423600	458910
mws0254	C6H9N3O2	L-Histidine	Amino acids and derivatives	Amino acids and derivatives	1673300	1906900	1752800	1226500	1297800	1323100	1548900	1647400	1727000	1303100	1324700	1516000	1754800	1783800	1727000	1407400	1346300	1270500
pme1419	C6H13NO2S	L-Methionine methyl ester	Amino acids and derivatives	Amino acids and derivatives	48719	52393	46083	49970	52464	51133	31688	27300	31233	49279	49542	52248	51662	52959	43882	33475	38212	34641
pme2617	C5H11NO3S	L-Methionine Sulfoxide	Amino acids and derivatives	Amino acids and derivatives	14889000	15170000	15136000	15768000	15638000	15514000	15972000	16360000	16032000	15485000	14592000	14552000	14106000	14375000	13792000	13447000	13565000	13223000
pme0181	C7H11N3O2	3-Methyl-L-Histidine	Amino acids and derivatives	Amino acids and derivatives	107790	78761	122630	101470	111440	122220	117230	119750	117370	114300	111290	106800	103780	97940	103890	103420	96480	98467
mws1401	C7H14N2O3	L-Theanine	Amino acids and derivatives	Amino acids and derivatives	23724	16273	13797	49576	61269	35572	23701	12861	12409	9	9	9	9	9	9	12385	17184	17598
pme0008	C6H13N3O3	L-Citrulline	Amino acids and derivatives	Amino acids and derivatives	65351	78746	81264	25010	37418	42143	34940	45764	36849	74206	68694	78430	64576	52285	52139	50135	45993	38121
pme0122	C8H16N2O3	N6-Acetyl-L-lysine	Amino acids and derivatives	Amino acids and derivatives	1301900	993310	953430	342420	356850	424620	420640	395450	387240	5390500	5170700	6620400	2579400	2662600	2751300	1303200	1471200	1268100
mws0736	C8H16N2O3	N-Glycyl-L-leucine	Amino acids and derivatives	Amino acids and derivatives	240400	257970	243090	300470	253180	253520	222700	213280	208920	172700	172560	177510	290470	309770	281670	205140	196460	181320
mws5041	C8H16N2O3	L-Glycyl-L-isoleucine	Amino acids and derivatives	Amino acids and derivatives	200280	208030	198870	245580	216700	229470	195010	173540	166560	137820	141060	150680	239860	242960	249140	159430	162110	174490
pme3388	C7H16N4O2	Homoarginine	Amino acids and derivatives	Amino acids and derivatives	264140	238040	261650	182620	182830	248830	195480	182850	243250	228600	276890	296940	219090	224850	211040	215350	189470	196100
mws0193	C7H15N3O3	L-Homocitrulline	Amino acids and derivatives	Amino acids and derivatives	98804	64101	52285	22422	20528	23471	19248	20077	25324	431590	351150	473850	201000	214690	186300	88652	96473	96459
pme0170	C8H16N4O3	N-Acetyl-L-Arginine	Amino acids and derivatives	Amino acids and derivatives	19989	21789	14930	39530	38612	35773	22008	14956	20721	20021	18775	11955	23674	19169	22297	17600	17991	16000
pme1228	C11H12N2O3	5-Hydroxy-L-tryptophan	Amino acids and derivatives	Amino acids and derivatives	33032	37905	29668	39252	30955	43159	33483	33594	28987	25097	25611	33518	32009	34647	28043	30797	31561	29527
mws5042	C11H14N2O3	L-Glycyl-L-phenylalanine	Amino acids and derivatives	Amino acids and derivatives	102130	113860	99287	124940	122440	118630	121420	126630	115920	78458	90912	80880	95949	108760	106890	144550	140170	135810
Lmhp001670	C11H22N2O3	L-Valyl-L-Leucine	Amino acids and derivatives	Amino acids and derivatives	293840	311290	291180	462490	401990	451530	253310	244650	253830	229840	213350	204010	377990	419960	387680	239090	253860	252620
Hmlp001371	C12H14N2O3	Cyclo(Tyr-Ala)	Amino acids and derivatives	Amino acids and derivatives	13607	12056	9054.9	5271.3	10358	10562	4532.8	3593.8	4643.7	20356	14632	17277	13367	12097	13291	4284.1	5179.8	3432.6
mws0221	C6H12N2O4S2	L-Cystine	Amino acids and derivatives	Amino acids and derivatives	13439	15583	21426	13152	13308	16528	18804	17563	15158	11145	12425	8904	20041	17752	15009	16031	8185.6	12429
Lmhp002031	C12H24N2O3	L-Leucyl-L-Leucine	Amino acids and derivatives	Amino acids and derivatives	286170	274690	244740	444190	346990	426770	232510	206010	212880	164990	182850	174780	321190	348970	327660	226670	200950	215330
Lmhp001732	C14H18N2O3	L-Prolyl-L-Phenylalanine	Amino acids and derivatives	Amino acids and derivatives	50524	35170	36708	53504	52989	57879	29981	35638	31047	59163	71496	82303	45376	47559	48118	38571	39767	38633
Lmhp002001	C14H20N2O3	L-Valyl-L-Phenylalanine	Amino acids and derivatives	Amino acids and derivatives	189470	193180	189090	305840	266050	287540	141240	126360	121890	125470	121690	125690	228400	230330	238420	153770	156380	162370
pme2890	C8H16N2O4S2	L-Homocystine	Amino acids and derivatives	Amino acids and derivatives	14887	11335	13086	13655	16772	16054	7425.5	5956.8	21703	7343.3	13651	9891.5	9162.1	9715.2	11126	16203	20436	20109
pmb0034	C10H16N2O7	L-α-Glutamyl-L-Glutamic Acid	Amino acids and derivatives	Amino acids and derivatives	9	9	9	63493	78866	72718	9	9	9	9	9	9	42261	41346	36815	9424.9	7327.4	9746.9
pme2735	C15H22N6O5S	S-Adenosyl-L-methionine	Amino acids and derivatives	Amino acids and derivatives	464140	441180	463500	364010	304540	387040	338750	248570	347710	454240	380450	454740	382170	318160	316530	377520	447270	247070
pmb0464	C16H27NO14	L-Aspartic acid-O-diglucoside	Amino acids and derivatives	Amino acids and derivatives	547120	458250	577910	372640	448990	333850	433590	374850	356200	1216300	1438300	1954200	644370	635120	632290	486050	585390	431750
mws0263	C5H7NO3	5-Oxo-L-Proline	Amino acids and derivatives	Amino acids and derivatives	42095	30976	43433	11355	17120	10797	12911	13999	10628	28292	55594	37568	17867	18560	13598	9855.4	9822.9	11090
mws0219	C4H7NO4	L-Aspartic Acid	Amino acids and derivatives	Amino acids and derivatives	3766700	3825600	3706400	3523500	4331400	3824900	3763900	3975100	3732000	4209500	4323600	4370200	3774600	3823500	3717300	3262400	3366800	3205900
pme2914	C6H10O5	3-Hydroxy-3-methylpentane-1,5-dioic acid	Amino acids and derivatives	Amino acids and derivatives	840540	910050	844080	980820	850320	957980	696620	784630	890110	1139400	1201800	1244700	938470	1086200	1118000	1298000	1100500	1054800
Cmsn000131	C5H8N2O5	Dencichin	Amino acids and derivatives	Amino acids and derivatives	8492600	7941000	8130000	5546900	6521400	6171200	8291200	7976200	7189000	8524400	8976300	8648200	7719100	7203900	7092400	6732600	6542800	6505600
mws0282	C11H12N2O2	L-Tryptophan	Amino acids and derivatives	Amino acids and derivatives	7981700	8457700	7775400	7834800	7978800	8124000	9221000	10198000	9420200	7310200	7444400	7147200	10760000	10722000	10743000	6073100	5867300	5872300
pmb2591	C13H14N2O3	N-Acetyl-L-Tryptophan	Amino acids and derivatives	Amino acids and derivatives	7535800	7489900	9301000	5334500	4921800	5652000	7950100	7872900	8262200	7308800	6948700	5870600	6291000	6705500	6487400	3681500	2860400	2968100
pme1086	C10H17N3O6S	Glutathione reduced form	Amino acids and derivatives	Amino acids and derivatives	16146	12116	21371	14332	16120	16779	13719	19973	20389	7822.7	18090	11054	7822.6	10422	11406	18632	16625	22734
mws4134	C20H32N6O12S2	Oxiglutatione	Amino acids and derivatives	Amino acids and derivatives	174600	242380	195400	254890	318460	236660	162880	182000	171020	182480	180140	165300	214750	206420	208090	222010	188160	183670
pme3193	C4H7NO3	N-Acetyl-L-glycine	Amino acids and derivatives	Amino acids and derivatives	27105	21208	17613	21002	28652	24909	28499	25489	23924	21757	21800	23489	13833	17631	17947	21647	26682	26016
pme0066	C3H7N3O2	Guanidinoacetate	Amino acids and derivatives	Amino acids and derivatives	9524.6	8847.5	10743	10833	12931	14810	11177	9211.6	11248	12825	10737	13769	8929.7	8861.6	9404.1	7116.8	9483.6	8684.4
pme0195	C3H7NO2S	L-Cysteine	Amino acids and derivatives	Amino acids and derivatives	21975	17190	21234	30768	28953	25191	17865	22473	23435	28794	31926	27207	32262	28651	23534	20395	20723	31130
mws0712	C5H9NO3	N-Propionylglycine	Amino acids and derivatives	Amino acids and derivatives	8716.5	4237.3	6029	6867.3	4873.3	11648	7281.7	10228	10073	8705.8	9518.8	8258.3	6582.7	7774.3	8399.4	5444.6	5924.8	11572
mws0340	C6H8O4	2,3-Dimethylsuccinic acid	Amino acids and derivatives	Amino acids and derivatives	4173	4889.3	5169.4	4739.9	5726.2	4649.8	8235.9	5445.5	6132	3467.5	4203.5	4808	5554.6	8029.6	6236.8	7524.6	5085	5152.8
pme3382	C6H11NO4	N-Acetyl-L-threonine	Amino acids and derivatives	Amino acids and derivatives	139370	152560	142270	153150	140750	131250	145160	146330	138440	126670	114680	101800	142080	152130	143250	129470	130330	138220
pme2758	C5H9NO5	4-Hydroxy-L-glutamic acid	Amino acids and derivatives	Amino acids and derivatives	10719	13096	11242	11393	10359	10403	13139	11097	12971	10710	10024	11352	10371	12599	7317	13151	10257	8807.5
pme2559	C6H9NO5	N-Acetyl-L-Aspartic Acid	Amino acids and derivatives	Amino acids and derivatives	106610	85647	90687	130300	123050	103770	147660	124020	149790	67928	72236	64107	118690	104240	99513	125070	120500	152540
pme2602	C3H8NO6P	O-Phospho-L-serine	Amino acids and derivatives	Amino acids and derivatives	20985	13661	16841	14322	14697	9650.1	9	9	9	30959	22051	21181	11506	16390	18339	18095	15216	12770
pme0137	C7H12N2O4	N-Acetyl-L-Glutamine	Amino acids and derivatives	Amino acids and derivatives	483240	508800	453000	685250	780410	607510	750690	768980	724960	337160	329940	319110	537160	572670	558380	695410	620070	634220
pme0075	C7H11NO5	N-Acetyl-L-glutamic acid	Amino acids and derivatives	Amino acids and derivatives	91822	97437	87207	81265	93600	85198	89057	76370	75530	79772	93707	104250	86782	77460	74370	74658	61224	67872
pmb2873	C13H13NO2	3-(2-Naphthyl)-L-alanine	Amino acids and derivatives	Amino acids and derivatives	185570	178280	196830	78813	70598	73891	30465	26813	26161	101400	91914	78990	121520	144180	123110	201200	214820	182280
pme2566	C8H14N2O5	5-L-Glutamyl-L-amino acid	Amino acids and derivatives	Amino acids and derivatives	16411	18707	18106	24064	11072	17724	18408	17502	9147.2	12655	11494	11220	16978	16662	13487	12647	14137	16502
pmb2855	C11H20N2O8	L-Glutamine-O-glycoside	Amino acids and derivatives	Amino acids and derivatives	72287	73879	81725	83569	72408	79584	111790	114550	118620	34637	42091	34943	68015	80867	65872	102600	93679	94362
pmb2857	C11H19NO9	L-Glutamic acid-O-glycoside	Amino acids and derivatives	Amino acids and derivatives	20576	13911	14942	18943	20739	15841	22280	19344	17219	15828	14850	12778	20112	19232	26416	21479	18043	23414
pmp001086	C6H6O3	5-Hydroxymethylfurfural	Phenolic acids	Phenolic acids	868760	786550	930220	889900	1016400	955070	1458400	1118900	1291900	663850	904280	635470	707790	611360	601180	766820	817150	799450
mws1336	C7H7NO2	4-Aminobenzoic acid*	Phenolic acids	Phenolic acids	910920	934630	876380	449130	382600	414160	123230	108260	109770	695250	757320	656690	492410	558080	509570	260440	242280	272030
pmp001285	C8H4O3	Phthalic anhydride	Phenolic acids	Phenolic acids	1298700	1275200	1264000	1182400	1241500	1273200	1081600	1200000	1079300	1170300	1189300	1186300	1401500	1598900	1388400	1379500	1258200	1277600
pmf0440	C10H10O2	4-MethoxycinnaMaldehyde	Phenolic acids	Phenolic acids	318600	328340	251560	199340	284550	310630	245970	363850	252100	227490	356480	377160	311640	342700	308980	343140	342400	336770
pme1439	C9H8O3	p-Coumaric acid	Phenolic acids	Phenolic acids	87459	97903	106500	127670	113300	101870	89146	58683	90616	89333	100590	88497	153440	145840	131970	172440	154040	160030
mws0009	C10H10O3	Coniferaldehyde	Phenolic acids	Phenolic acids	29366	29844	30240	23739	30916	26325	21401	20191	19539	23988	21541	19828	43834	53264	35000	35416	32500	32965
Lmlp012720	C16H22O4	Dibutyl phthalate	Phenolic acids	Phenolic acids	37444000	35114000	33950000	31185000	33775000	36036000	30678000	34203000	31294000	32686000	34652000	33159000	39806000	44136000	38637000	36003000	36539000	35464000
pmb0752	C17H20O9	3-O-Feruloylquinic acid	Phenolic acids	Phenolic acids	52890	48333	57314	91943	68267	87962	41422	54470	40156	47505	41613	43889	66741	60442	70525	61657	64352	66008
pme0241	C7H6O2	Benzoic acid	Phenolic acids	Phenolic acids	164750	123030	112620	136140	171050	141180	151360	173980	168190	115900	129040	141270	149970	141500	110730	193850	196030	153510
mws1078	C7H7NO2	Anthranilic Acid	Phenolic acids	Phenolic acids	142970	133700	134990	125660	103150	104520	55845	47319	53940	105220	114550	120350	100790	77268	56777	100670	109140	103220
pme2828	C6H5NO3	4-Nitrophenol	Phenolic acids	Phenolic acids	23712000	26747000	26436000	27490000	25700000	31179000	23595000	22951000	27703000	18910000	18411000	18924000	18548000	16296000	20305000	23415000	20819000	22401000
pmb0142	C9H8O3	Caffeic aldehyde	Phenolic acids	Phenolic acids	10829	8825	7359.3	10331	10846	7628.5	8041	6162.8	4517	7166.6	6870.5	10903	11419	7090.7	7056.2	10199	10869	13411
NK10253223	C8H9NO3	2-Amino-3-methoxybenzoic acid	Phenolic acids	Phenolic acids	10523	10293	9917.1	9220.9	15707	14883	5044.1	6854.7	7539.7	9	9	9	14469	7135.2	8930.7	9	9	9
Hmbp001276	C8H8O4	Gallacetophenone	Phenolic acids	Phenolic acids	1498100	1713600	1634400	1355200	1298900	1214500	1173800	1099200	1068700	1519400	1669700	1660000	1502100	1517700	1494700	1215900	1265900	1206800
mws1500	C11H12O2	Ethyl cinnamate	Phenolic acids	Phenolic acids	16371	19681	17765	22072	19322	11720	16314	15435	19832	10626	13803	6999.1	10751	9353.1	10646	13137	9595.7	7874.9
mws1195	C10H10O3	p-Coumaric acid methyl ester	Phenolic acids	Phenolic acids	18100	17505	12463	17465	16923	16336	22716	22964	23352	12982	11330	13716	20556	24459	22617	24491	28253	31096
mws2105	C14H12O3	Benzyl salicylate	Phenolic acids	Phenolic acids	10873	10884	9480.2	12431	16903	14221	20780	22447	20557	15741	14839	19376	15045	10515	15062	20972	16876	16012
pmp000086	C13H16O6	1-Feruloyl-sn-glycerol*	Phenolic acids	Phenolic acids	16634	21916	13629	20028	15602	19792	12354	12187	13608	8945.6	14289	8339.3	16508	17337	23926	9892.9	16146	12470
pmp000087	C13H16O6	2-Feruloyl-sn-glycerol	Phenolic acids	Phenolic acids	67206	57114	60248	59556	65886	51205	39140	41383	36857	55292	66501	77461	68532	54175	66465	49126	45808	43614
Hmpp003624	C20H20O4	1-(4-Hydroxyphenyl)-7-(3-methoxy-4-hydroxyphenyl)-4,6-heptadiene-3-one	Phenolic acids	Phenolic acids	13885	10945	6917.2	12060	12065	11015	6361.2	3179.7	1254.6	9622.7	12445	9040.1	13525	8542.3	10114	9	9	9
Lmmp003087	C14H18O9	Mudanoside A	Phenolic acids	Phenolic acids	51920	46308	54525	61073	57115	41118	73097	68272	67737	47882	56087	50497	49158	46145	50915	46947	37731	42579
mws0628	C7H6O2	4-Hydroxybenzaldehyde	Phenolic acids	Phenolic acids	555570	547050	517350	507710	492610	539340	488650	465750	439660	583270	599080	589590	708290	740170	741030	645230	500710	643020
mws0183	C7H6O4	3,4-Dihydroxybenzoic acid (Protocatechuic acid)	Phenolic acids	Phenolic acids	224760	242170	192830	235470	265150	263120	450650	460800	532710	165750	179240	175940	345830	323230	316940	443060	426710	414360
pme0281	C8H6O4	Terephthalic acid	Phenolic acids	Phenolic acids	2410200	2345900	2107200	1459300	2401900	2124200	2052000	2103800	1568300	1902800	2770400	3022800	4265600	3824500	3809000	2985700	2717800	3239500
pme0422	C10H10O4	Isoferulic Acid	Phenolic acids	Phenolic acids	2386600	2482000	2288300	1322200	1300200	1324700	1447200	1409000	1374900	1693000	1859000	1781100	1769300	1442100	1494000	3859300	2952900	3114000
mws0014	C10H10O4	Ferulic acid	Phenolic acids	Phenolic acids	2436000	2722600	2684700	1650100	1412900	1435200	1620200	1386300	1536100	2170000	1983100	1999200	1987600	1415400	1682200	4040200	3920400	3434900
Lmln010063	C14H22O	2,6-Di-tert-butylphenol	Phenolic acids	Phenolic acids	2432000	2243100	2101600	1788700	1998200	2454700	2325000	2502100	1994800	1789400	2379400	2884300	2206200	2801900	2186700	2595300	2781900	2821500
pme3443	C11H12O4	Sinapinaldehyde	Phenolic acids	Phenolic acids	125970	118220	139020	170270	151770	159780	80796	73840	77287	82085	93110	93489	99787	109460	117830	131640	130550	119820
Lmhn002629	C11H10O7	Benzoyltartaric acid	Phenolic acids	Phenolic acids	8019.6	10827	10300	8671.4	10639	14267	74027	78769	67719	11540	15082	11950	16575	13341	9447.9	15068	16517	12554
pmn001367	C13H16O9	Protocatechuic acid-4-O-glucoside	Phenolic acids	Phenolic acids	3169300	3473000	3228900	3657400	3323700	3615000	4228500	5078500	4849100	9059100	9362100	9073600	5219900	5155700	5153500	4341100	4161800	3993800
pmb2871	C13H16O9	1-O-Gentisoyl-D-glucoside	Phenolic acids	Phenolic acids	3250800	3259800	3508300	3894400	3293000	3800500	5120200	6111600	5845000	8628400	8848700	9369900	5517600	5357300	5566400	4705200	4727400	4583100
Zmhn002301	C15H18O8	p-Coumaric acid-4-O-glucoside	Phenolic acids	Phenolic acids	1766700	1746600	1803900	1869600	1744100	1984500	1931000	1867400	1984200	1879400	1857500	1885700	1678800	1571800	1540700	2408200	2673400	2509800
pmn001419	C15H18O8	1-O-[(E)-p-Cumaroyl]-D-glucose	Phenolic acids	Phenolic acids	3552600	3642200	3475800	3976700	3819000	4098300	3928700	3593300	4031700	3661400	3951900	3194700	3237100	3345300	3504000	4706600	4849200	5037500
Lmtn002565	C14H18O9	1-O-Vanilloyl-D-Glucose	Phenolic acids	Phenolic acids	63698	45710	48813	49807	45243	43808	64715	72767	60139	57662	61657	63129	54824	46088	52862	56887	49861	52662
pmb3074	C16H18O8	5-O-p-Coumaroylquinic acid	Phenolic acids	Phenolic acids	465350	460690	423620	432650	642970	367760	238440	217800	178890	1035600	920030	1085700	401070	434730	477390	441740	380740	438740
pmn001421	C16H18O8	3-O-p-Coumaroylquinic acid*	Phenolic acids	Phenolic acids	465360	445090	385160	453410	614650	397420	227660	207650	183850	1214900	936770	1110200	427100	430800	421320	512460	377320	420180
mws0178	C16H18O9	Chlorogenic acid (3-O-Caffeoylquinic acid)*	Phenolic acids	Phenolic acids	109020	259110	197040	1068800	1641600	616020	131880	133100	66466	335730	314690	474180	181520	160450	205040	922190	521480	599930
mws2108	C16H18O9	Cryptochlorogenic acid (4-O-Caffeoylquinic acid)	Phenolic acids	Phenolic acids	96408	162900	143960	587440	1021900	358100	48494	97248	35907	200390	218610	294840	140890	78061	99949	496330	349140	394660
mws0179	C17H20O9	Chlorogenic acid methyl ester	Phenolic acids	Phenolic acids	24330	69534	42849	119590	171010	58895	9	9	9	125390	85556	140380	28234	35675	35149	35101	22503	23798
Zmhn002227	C17H22O10	4-O-Glucosyl-sinapate*	Phenolic acids	Phenolic acids	1568100	1993000	1789100	1717100	1483100	1963000	1555700	1387000	1525000	1319700	1085700	1212000	956810	774120	950290	1399800	1223500	1219500
HJN003	C17H22O10	1-O-Sinapoyl-D-glucose	Phenolic acids	Phenolic acids	293570	473810	325560	476310	624690	672870	224670	287960	310850	245150	178800	289010	308120	176980	274850	850990	804400	738800
Lmtn002324	C19H28O11	Benzyl-(2''-O-glucosyl)glucoside	Phenolic acids	Phenolic acids	16802	14158	21554	14252	17555	21125	31615	13519	16485	25295	10135	29417	23596	17945	20825	18759	24813	12479
Lmhn002321	C21H18O12	Vnilloylcaffeoyltartaric acid	Phenolic acids	Phenolic acids	43595	36769	38424	44649	42213	42076	40547	44076	47530	24220	23960	29548	39995	41645	35250	64588	58984	61339
Lmbn001981	C7H6O3	2,5-Dihydroxybenzaldehyde	Phenolic acids	Phenolic acids	379870	362090	344800	230770	221270	237320	388880	341980	372550	283430	296060	283840	366580	385500	378530	259090	251480	242280
Hmgn001653	C7H6O3	Protocatechualdehyde	Phenolic acids	Phenolic acids	394380	350290	378840	240990	230680	222820	395820	365740	396820	342900	316910	293900	353830	387790	394030	299650	299170	331310
mws0749	C7H6O3	4-Hydroxybenzoic acid	Phenolic acids	Phenolic acids	333690	315460	315240	206330	205050	215560	385200	375360	349750	256390	258190	232110	319860	373400	350230	264610	248320	249020
mws0458	C8H8O3	Vanillin	Phenolic acids	Phenolic acids	3818200	3838700	3622500	2423600	2281200	2318800	2538900	2406900	2224100	3714300	3662400	3645800	3383100	3393200	3411900	2296900	2163400	2407900
mws0444	C7H7NO3	3-Aminosalicylic acid	Phenolic acids	Phenolic acids	9	9	9	9	9	9	7907.5	7560.4	6695.4	22779	20259	17771	11256	10259	13671	10539	10295	10815
mws0180	C7H6O4	2,5-Dihydroxybenzoic acid; Gentisic Acid*	Phenolic acids	Phenolic acids	109620	101330	83917	102970	108160	122120	210150	213330	209950	68859	78270	85526	157150	139090	147620	196860	190570	193360
mws0885	C7H6O4	2,4-Dihydroxybenzoic acid*	Phenolic acids	Phenolic acids	178510	181660	171800	179540	214680	212130	415930	451420	430390	147460	152440	145720	282980	312100	306890	407160	403060	386200
mws0467	C9H10O3	3-(4-Hydroxyphenyl)-propionic acid	Phenolic acids	Phenolic acids	6327.2	10832	9380.8	10665	7408.3	5195.7	5419.4	5269.5	5995	10441	7458.2	4927.4	12915	10157	12963	10748	10142	11413
pmn001681	C10H14O2	1-(4-Methoxyphenyl)-1-propanol	Phenolic acids	Phenolic acids	14786	12062	12973	11581	9701.3	10581	9593	13262	9271.7	9241.2	10049	9597.8	6531.8	4985.6	5311.6	12161	9977.3	13055
mws0028	C8H8O4	Vanillic acid	Phenolic acids	Phenolic acids	60439	56519	54334	50436	45723	40922	45774	49146	51100	54390	55027	54132	70230	73009	66835	56322	60880	58169
pmb2795	C10H10O3	4-Methoxycinnamic acid	Phenolic acids	Phenolic acids	6033.3	4639.3	4247.1	6804.6	3432.8	5794.2	6955.2	4812	4248.2	5072.3	3575.1	3999.1	6805.4	7908.9	6181.8	6790.6	5652	5908.4
mws2212	C9H8O4	Caffeic acid	Phenolic acids	Phenolic acids	16881	15869	15283	11975	24360	17682	15345	10880	11138	18225	16748	18614	18282	10448	19860	11830	16514	12795
mws0093	C10H12O3	Coniferyl alcohol	Phenolic acids	Phenolic acids	15513	29628	15923	20508	17559	16053	8957.1	10394	11414	11218	17726	21778	17364	14223	13314	59607	41037	36570
mws1350	C9H10O4	Syringaldehyde; 4-Hydroxy-3,5-Dimethoxybenzaldehyde	Phenolic acids	Phenolic acids	90726	97878	96485	63007	66337	60752	74969	73338	80412	81782	85627	79136	89169	82853	81611	73966	70653	64013
Lmdn003756	C10H10O4	Methyl caffeate	Phenolic acids	Phenolic acids	1058700	1130900	1159200	1443600	919950	1190300	698100	876780	991900	927140	715170	930470	966560	713850	801810	823330	916930	677160
pmb2497	C9H10O5	4-Hydroxy-3-methoxymandelate	Phenolic acids	Phenolic acids	56580	72829	61278	39973	50435	42537	32294	39236	29622	47286	66063	53523	77481	68893	72679	57566	48866	44668
mws2184	C11H12O4	Ethyl caffeate	Phenolic acids	Phenolic acids	4183.4	5235.6	4431.2	3913.2	4543.5	4390.1	2347.6	3057.8	1192.9	4313	4368	4994.6	2322.9	2413.1	2261.8	4878.4	3622.9	1789.4
mws0853	C11H14O4	Sinapyl alcohol	Phenolic acids	Phenolic acids	17487	27684	16032	24211	19014	18212	26671	50971	38568	22946	24424	24943	20127	26948	22240	76504	70413	49506
Lmhn002926	C13H12O7	p-Coumaroylmalic acid	Phenolic acids	Phenolic acids	32792	38879	31772	32559	26482	35731	64607	57952	54933	29773	33935	38255	39112	33109	32930	34269	34507	34708
mws1505	C17H16O4	Phenethyl caffeate	Phenolic acids	Phenolic acids	1542.9	1374	2218.4	736.23	522.57	797.3	1005.6	1041.5	792.12	2246.1	1927	1754.8	9	9	9	9	9	9
pmn001511	C13H18O7	3-Hydroxy-5-Methylphenol-1-O-Glucoside	Phenolic acids	Phenolic acids	23983	24889	31213	25506	28955	27153	38454	49456	54985	29725	31847	32303	30675	28380	31992	36989	37182	34366
pmn001687	C13H12O8	Cis-Coutaric acid	Phenolic acids	Phenolic acids	2990300	2765100	2937800	2540200	2462100	2542500	2188800	2073400	2096700	2036200	1987200	1943700	2046900	2017300	2085400	1636800	1469000	1492100
Lmln001195	C14H18O7	Picein (4-Acetylphenyl-glucoside)	Phenolic acids	Phenolic acids	24002	18234	27882	33129	36898	29523	34225	32100	35184	24268	22751	18840	33245	31710	30632	28334	19325	22519
Zmhn001926	C13H16O8	1-O-Salicyl-D-glucose	Phenolic acids	Phenolic acids	665810	717850	684340	831200	734850	911680	1412800	1453100	1506300	3159200	2941800	3125900	1444600	1418100	1408800	1306600	1143400	1250400
Hmtn001302	C13H16O8	Glucosyloxybenzoic acid	Phenolic acids	Phenolic acids	589680	662670	606730	666120	706210	847910	1444100	1399700	1331200	2501200	2518100	2737500	1166800	1303800	1219700	985050	1110500	1142700
pmb3142	C13H16O8	Salicylic acid-2-O-glucoside*	Phenolic acids	Phenolic acids	10684000	10366000	10515000	9423300	7400700	8148500	8084400	6684200	7467400	10926000	10072000	10027000	8193600	8780400	8363200	10194000	10096000	9389200
Lmhn003074	C14H14O8	Feruloylmalic acid	Phenolic acids	Phenolic acids	4799	10048	6228.3	9	9	9	5928	3890.1	5720.7	4097.9	5445.8	3893.4	7500.1	5122.6	3704.5	5836.1	8828.6	3460.7
Lmhn001477	C13H12O9	2-Caffeoyl-L-tartaric acid (Caftaric acid)	Phenolic acids	Phenolic acids	7537.4	11888	14124	19742	16120	16271	9021.8	10486	9809.4	6444.4	9750.5	8875.4	10647	9588.3	10161	8650	9570.4	8969.9
pmn001553	C14H20O8	Cimidahurinine	Phenolic acids	Phenolic acids	640970	618690	647290	608920	774620	706400	1103900	1188400	1092600	577750	568640	562470	635180	632330	620530	753970	729680	690050
Hmtn001120	C14H20O8	5-(2-Hydroxyethyl)-2-O-glucosylphenol	Phenolic acids	Phenolic acids	188360	182510	171790	175320	205730	182530	334230	414490	335430	156610	154290	179050	219260	190940	202160	257480	231400	233820
pmn001517	C15H22O8	3,4,5-Trimethoxyphenyl-1-O-Glucoside	Phenolic acids	Phenolic acids	13492000	13461000	13378000	11191000	11517000	11243000	10324000	10861000	10529000	14850000	15160000	15486000	14768000	13548000	15004000	12457000	11537000	11560000
pmn001420	C15H18O9	1-O-[(E)-Caffeoyl]-D-glucose	Phenolic acids	Phenolic acids	446350	489080	479320	592080	579920	591930	485460	389500	449010	579010	563050	588040	530130	542270	546060	432030	508140	445330
mws0906	C16H22O8	Coniferin	Phenolic acids	Phenolic acids	462350	524480	474740	554880	584390	602440	511420	470990	446890	622140	580730	576880	424650	531780	552020	457660	401550	465860
Lmtn000940	C14H18O10	1-O-(3,4-Dihydroxy-5-methoxy-benzoyl)-glucoside	Phenolic acids	Phenolic acids	151020	135610	124540	140960	139060	152410	306530	311840	298070	121010	108590	111550	131780	133970	140530	222370	239640	246460
Zmhn002422	C16H20O9	1-O-Feruloyl-D-Glucose	Phenolic acids	Phenolic acids	259340	241110	301380	176220	178320	172790	355450	358810	364710	256260	306620	303100	195830	185990	183520	229500	221150	230810
pme0085	C18H16O8	Rosmarinic acid	Phenolic acids	Phenolic acids	38047	51892	48187	42481	49592	43970	102950	104260	86196	38850	34343	42282	41025	41143	41866	28835	41407	40543
pmb3107	C15H20O10	Glucosyringic Acid	Phenolic acids	Phenolic acids	2626700	2578500	2563400	2767900	2537500	2627100	3706300	3616400	3624100	2028200	2219200	2093900	2322500	2315800	2302300	2998900	3108600	2866800
Lmzn001582	C18H28O9	5'-Glucosyloxyjasmanic acid	Phenolic acids	Phenolic acids	44043	52330	52869	32419	58593	64346	66089	74391	59346	46218	53408	47615	44210	52897	57847	53679	41928	42950
Cmjn004337	C18H26O10	Benzyl-(2''-O-xylosyl)glucoside	Phenolic acids	Phenolic acids	1110800	914370	724430	963550	992270	800400	955220	595290	720050	1317200	750090	1033000	873620	1036400	991450	738920	978280	721100
pmn001738	C17H24O11	Oleoside 11-methyl ester	Phenolic acids	Phenolic acids	20196	28452	27609	50789	44057	41430	25291	18706	29294	22242	19594	13757	33269	35706	33326	25803	27951	34385
Lmhn002574	C20H16O11	Caffeoyl(p-Hydroxybenzoyl)tartaric acid	Phenolic acids	Phenolic acids	21167	26585	27268	27091	34742	24172	43772	39328	35940	49085	52659	52855	30349	38746	22516	56769	61352	60499
pmb2654	C19H27NO12	Anthranilate-1-O-Sophoroside	Phenolic acids	Phenolic acids	53714	52141	61170	89097	49409	72592	45124	70339	87903	67280	82022	106780	73779	77756	114880	50097	64714	44899
pmb3064	C22H28O13	3-O-p-Coumaroylquinic acid-O-glucoside	Phenolic acids	Phenolic acids	58717	66479	75459	51861	58224	57748	84638	91478	85823	71415	82952	81751	71704	63404	56136	33058	30115	32689
pmb3061	C22H28O13	5-O-p-Coumaroylquinic acid O-glucoside	Phenolic acids	Phenolic acids	36507	36683	33018	29271	28888	28961	32604	34996	29118	41926	46054	39900	31364	29427	27677	9236.7	12714	11033
Li512115	C25H24O12	Isochlorogenic acid B	Phenolic acids	Phenolic acids	22635	32774	19526	23426	28590	31884	26347	24610	18591	11594	24622	15405	28452	18958	32330	35065	40912	30684
pmn001382	C25H24O12	Isochlorogenic acid A	Phenolic acids	Phenolic acids	25894	16611	26304	25499	33144	23911	31906	21492	21398	20059	19856	16250	19601	24197	23614	30989	34145	44022
pmn001710	C24H26O13	Rosmarinic acid-3'-O-glucoside	Phenolic acids	Phenolic acids	55547	60625	49838	37440	51561	64020	50059	33352	40288	48678	48648	45124	35480	64909	33571	48899	32496	73478
pmn001672	C23H32O15	Furanofructosyl-α-D-(3-mustard acyl)glucoside	Phenolic acids	Phenolic acids	25303	19308	20924	16292	10971	25819	16438	13756	10156	17995	12034	21825	6810.1	8443.1	5476.2	12992	8349.1	13091
mws0255	C4H5N3O	Cytosine	Nucleotides and derivatives	Nucleotides and derivatives	228090	246910	223150	280780	245440	211720	211250	230320	210820	168440	201900	148620	303270	258100	298770	154700	189270	160130
pme0040	C5H5N5	Adenine	Nucleotides and derivatives	Nucleotides and derivatives	1914700	2004100	1913600	1786900	1751800	1764200	1537400	1394500	1288500	2281500	2220000	2326300	1355700	1479900	1528500	1355400	1305400	1289400
pmb0374	C5H5N5	2-Aminopurine	Nucleotides and derivatives	Nucleotides and derivatives	82821	79087	79427	85045	71977	70759	43107	31028	35138	58120	71646	66197	80050	96961	94423	37003	24678	31988
pme1109	C5H5N5O	Guanine	Nucleotides and derivatives	Nucleotides and derivatives	134970	127740	115130	103890	89392	98798	87858	76475	74768	89840	91183	101940	105260	92202	97471	91216	94657	100090
pme0183	C5H5N5O	Isoguanine	Nucleotides and derivatives	Nucleotides and derivatives	67289	73861	68088	55896	74905	69377	41511	40264	36040	58798	51308	50616	63084	61941	62302	54973	77945	72370
pme1194	C9H13N3O4	2'-Deoxycytidine	Nucleotides and derivatives	Nucleotides and derivatives	149880	174070	144820	246360	224610	236270	224950	216980	190140	108950	113270	102880	239720	229220	245900	199290	206180	223050
pme0264	C10H14N2O5	Thymidine	Nucleotides and derivatives	Nucleotides and derivatives	138380	149520	156560	165560	156020	149490	156370	155940	149380	134770	126280	154090	196030	207030	192320	143840	159050	148710
pme3732	C9H13N3O5	Cytidine	Nucleotides and derivatives	Nucleotides and derivatives	818650	641480	667610	917650	768150	644720	516040	463340	410130	521370	621660	520950	942540	868710	830420	496730	414280	646060
ML10180524	C9H13N3O5	Cytarabine	Nucleotides and derivatives	Nucleotides and derivatives	868630	830170	785850	1093500	973240	1009800	678670	662270	594400	765180	786590	789310	1217400	1226500	1288600	543890	626410	602050
mws1715	C10H13N5O3	Cordycepin (3'-Deoxyadenosine)	Nucleotides and derivatives	Nucleotides and derivatives	17911	22802	24746	21255	19286	19673	10520	14475	13226	12001	14795	14348	17047	21573	18458	12221	12863	13217
pme1184	C10H13N5O4	2'-Deoxyguanosine	Nucleotides and derivatives	Nucleotides and derivatives	457190	466490	460900	663170	614750	629370	570590	581790	538670	371280	355110	358450	732110	711760	791640	543040	523450	597930
pme0230	C10H13N5O4	Adenosine	Nucleotides and derivatives	Nucleotides and derivatives	28289000	29616000	29986000	31582000	28963000	28387000	14643000	13525000	13521000	27900000	26770000	27284000	33671000	35833000	34786000	11877000	11556000	11569000
pme1178	C10H13N5O5	Guanosine	Nucleotides and derivatives	Nucleotides and derivatives	3934100	3997800	3961700	5349800	5013400	4924200	2267300	2255900	2097300	5543400	5630500	5789100	6987000	7089700	7154100	2889800	2753800	2900700
Lmqp000329	C8H14N3O7P	5-Aminoimidazole ribonucleotide	Nucleotides and derivatives	Nucleotides and derivatives	252860	287530	283320	273630	312030	310260	351440	298250	286200	296470	296500	313650	328610	372880	352040	398600	380650	374840
pme1474	C11H15N5O3S	5'-Deoxy-5'-(methylthio)adenosine	Nucleotides and derivatives	Nucleotides and derivatives	3777400	3665000	3615800	3803800	3001400	3233200	2472200	2487800	2204700	2994500	2973700	2845300	3830700	3702200	3712100	4561700	4730400	4068000
pme3174	C9H14N3O8P	Cytidine 5'-monophosphate(Cytidylic acid)	Nucleotides and derivatives	Nucleotides and derivatives	56686	36428	49536	29608	49318	26322	14264	18242	18220	45486	35469	33902	81975	55756	71644	16470	13024	22800
pme3184	C10H14N5O6P	2'-Deoxyadenosine-5'-monophosphate	Nucleotides and derivatives	Nucleotides and derivatives	2237800	2180600	2198100	2680600	2403300	2387600	2846300	2448000	2632100	1939600	2123500	2065100	2267900	2189700	2284500	1644500	1621000	1560200
pmc0066	C10H13N4O7P	2'-Deoxyinosine-5'-monophosphate	Nucleotides and derivatives	Nucleotides and derivatives	2247200	1932200	2243200	2483900	2198200	1832500	2101100	2160100	2015200	1271400	1148600	1277900	2023600	1636000	1811200	2486500	2896300	3024000
pmb0981	C10H14N5O7P	Adenosine 5'-monophosphate	Nucleotides and derivatives	Nucleotides and derivatives	811270	676690	766950	834670	923700	775210	568900	585870	553540	931120	1140200	1027100	1111300	992820	1099500	707210	767600	708280
pmb0998	C10H14N5O8P	Guanosine 5'-monophosphate	Nucleotides and derivatives	Nucleotides and derivatives	45619	46856	39560	45510	38001	45605	14580	17099	17687	57771	71122	73104	85355	83849	78311	31879	24150	30129
pme3337	C14H17N5O8	Succinyladenosine	Nucleotides and derivatives	Nucleotides and derivatives	4287100	4408600	4395900	6003700	5498400	5878300	4334400	4411000	3976600	3785200	4045200	3863000	5206000	5249600	5414600	3834700	3814200	3922600
pme3200	C2H7N3	1-methylguanidine	Nucleotides and derivatives	Nucleotides and derivatives	13768	8512	19155	11039	11499	13649	8476.6	9339.6	7408.5	5992.2	7118.9	7052.9	8945	8840.5	10508	14647	14537	14019
mws0572	C5H7N3O	5-Methylcytosine	Nucleotides and derivatives	Nucleotides and derivatives	29254	26608	23276	54267	42589	55080	45267	39854	40729	21820	15374	22412	39551	48309	49437	43440	35729	36174
mws0251	C5H6N2O2	Thymine	Nucleotides and derivatives	Nucleotides and derivatives	8596.4	4942.8	4134.3	6320.9	9220.8	5611.4	6110.9	4616.3	3435.6	10131	8513.7	9691.9	8490.4	5941.6	7877.5	5824.8	3932.9	6377.7
pme1173	C5H4N4O	Allopurinol	Nucleotides and derivatives	Nucleotides and derivatives	16460	14280	9332.2	35084	33431	29551	11524	13412	8870.8	14232	14602	10431	14250	8950	14127	11964	9948	12803
pme0033	C5H4N4O	Hypoxanthine	Nucleotides and derivatives	Nucleotides and derivatives	20683	13499	10196	35967	43504	37426	15322	12891	16960	15547	24817	15478	20964	18657	23581	17554	20424	24047
mws0847	C6H7N5	1-Methyladenine	Nucleotides and derivatives	Nucleotides and derivatives	97209	89030	92200	65176	67704	72984	68128	49002	42135	86480	113720	94158	84947	77705	77258	66025	46471	72062
pme3968	C6H7N5O	7-Methylguanine	Nucleotides and derivatives	Nucleotides and derivatives	4555.3	6870.2	5754.1	4672.2	5956.9	5815.6	3631.6	4365.3	4381.7	6481	6341.5	5376.9	3577.8	7089.5	4237.8	3633.7	3919	4389.8
pmc0274	C6H6N4S	6-Methylmercaptopurine	Nucleotides and derivatives	Nucleotides and derivatives	7905300	8538000	8403300	7932800	8015300	7932800	8926600	9247900	8806200	9372000	10093000	9573800	8490100	8330900	8764900	8508400	8566100	8412600
pme3961	C10H13N5O3	2'-Deoxyadenosine	Nucleotides and derivatives	Nucleotides and derivatives	925880	945170	895420	875730	741040	792080	945340	961060	903400	745340	762640	714570	1233800	1279000	1208400	855590	803450	863260
pmb0197	C11H15N5O5	N7-Methylguanosine	Nucleotides and derivatives	Nucleotides and derivatives	66317	67823	50417	67373	56031	65425	48798	44628	42497	58863	58589	58084	58863	69876	71331	43206	43934	39968
pme3967	C12H17N5O5	2-(Dimethylamino)guanosine	Nucleotides and derivatives	Nucleotides and derivatives	76658	94786	89505	64457	63181	66558	42580	36745	35620	137660	130980	158650	129460	131490	118330	56867	63073	58114
mws0675	C11H15N2O8P	β-Nicotinamide mononucleotide	Nucleotides and derivatives	Nucleotides and derivatives	52812	55638	55972	63509	71030	62381	46743	30062	27750	36094	46237	44192	65701	53484	52726	32027	42854	35689
pmb0964	C16H23N5O5	Isopentenyladenine-7-N-glucoside	Nucleotides and derivatives	Nucleotides and derivatives	265120	186110	236950	245910	220280	260360	265570	266680	249040	281140	223460	241730	275560	226490	225600	251460	237110	241070
pmb0530	C21H27N7O14P2	Nicotinic acid adenine dinucleotide	Nucleotides and derivatives	Nucleotides and derivatives	700480	676390	691930	762570	727680	775270	650280	674380	623330	865590	884030	900870	756860	762930	691600	563130	556880	546840
pme0257	C4H4N2O2	Uracil	Nucleotides and derivatives	Nucleotides and derivatives	207560	224610	230120	234380	230220	224170	230280	252780	229850	196060	225420	213030	217680	246380	236400	225730	207260	219110
pme0256	C5H4N4O2	Xanthine	Nucleotides and derivatives	Nucleotides and derivatives	36691	50295	33491	45504	76351	56786	33825	28193	13401	36074	54199	33719	49643	42065	53265	44954	33443	37758
mws0981	C6H5N5O2	Isoxanthopterin	Nucleotides and derivatives	Nucleotides and derivatives	31588	26059	31241	28795	26911	30353	16135	13952	16462	58680	50954	48480	38181	41324	42137	16513	16572	16203
mws0863	C5H11O7P	2-Deoxyribose-5'-phosphate	Nucleotides and derivatives	Nucleotides and derivatives	14786	16912	28531	22117	15472	23123	18702	19233	18560	35381	25732	23145	17269	27765	16805	17856	10189	19698
mws0248	C9H12N2O6	Uridine	Nucleotides and derivatives	Nucleotides and derivatives	220660	204860	215190	251870	211570	211810	122110	87427	79168	176540	167410	198360	318800	257530	252860	82749	73818	87011
pme1187	C10H14N2O6	5-Methyluridine	Nucleotides and derivatives	Nucleotides and derivatives	21510	29486	29966	22498	17669	19642	25961	24257	23409	21549	24013	22108	15206	18151	13684	11352	15101	10067
mws1060	C10H12N4O5	9-(Arabinosyl)hypoxanthine	Nucleotides and derivatives	Nucleotides and derivatives	301160	316480	322830	1001400	940950	993210	191640	201260	193840	423480	537550	455750	422660	421270	429990	284910	265160	246370
mws0668	C10H12N4O6	Xanthosine	Nucleotides and derivatives	Nucleotides and derivatives	850040	865290	809790	1305700	1137600	1200900	463510	403030	407740	763590	825270	683800	722260	757780	656610	625170	671170	598370
pme3188	C9H13N2O9P	Uridine 5'-monophosphate	Nucleotides and derivatives	Nucleotides and derivatives	89209	101370	87065	61784	68299	54551	18989	22055	24949	67689	76525	65251	138520	183170	176910	37124	33599	25425
mws0884	C10H12N5O6P	Cyclic 3',5'-Adenylic acid	Nucleotides and derivatives	Nucleotides and derivatives	48013	41815	38098	45236	34602	36057	20143	17292	17110	37829	40091	39630	56499	54012	50588	13831	14589	16565
mws0609	C10H12N5O7P	Guanosine 3',5'-cyclic monophosphate	Nucleotides and derivatives	Nucleotides and derivatives	439050	434740	463400	305910	298140	254630	84646	87576	81769	343310	347910	333220	604910	576910	552440	119540	100310	114350
pme3007	C9H14N2O12P2	Uridine 5'-diphosphate	Nucleotides and derivatives	Nucleotides and derivatives	62441	62220	58024	55427	55270	57249	54243	57786	59346	66167	63981	67234	71991	71089	62440	61069	58306	62738
pmb2922	C15H24N2O17P2	Uridine 5'-diphospho-D-glucose	Nucleotides and derivatives	Nucleotides and derivatives	1269900	1210200	1261700	1178100	1299600	1121700	1130300	991570	1093000	1260900	1207400	1119300	1021400	1151700	1061000	1168400	1098500	1042800
pme2879	C5H6N2O3	5-Hydroxymethyluracil	Nucleotides and derivatives	Nucleotides and derivatives	22904	5397.9	16416	13685	14912	27216	22937	21060	14164	16678	21915	14601	13665	14633	8929.6	17985	23679	16890
mws0984	C9H11N5O3	L-Sepiapterin	Nucleotides and derivatives	Nucleotides and derivatives	3373.5	4996.3	5075.5	6139.2	3226	4475.5	7056.6	6215.8	7506.5	4055	2872.1	4085.3	3709.1	3997.3	5418	4216.7	3705.6	3018
mws0976	C9H12N2O6	β-Pseudouridine	Nucleotides and derivatives	Nucleotides and derivatives	43503	52951	42057	49390	58009	54377	29653	42362	41176	45434	55769	39646	60127	61995	55093	35349	27691	39403
mws0724	C10H13N5O6	8-Hydroxyguanosine	Nucleotides and derivatives	Nucleotides and derivatives	6986.8	6288.9	8150.8	4570.1	5640.4	4724.2	7816.5	5005.4	6037.3	12151	7370.5	7080.6	5055.3	6931.6	8691	5510	10058	7278.8
pme1373	C9H14N3O7P	2'-Deoxycytidine-5'-monophosphate	Nucleotides and derivatives	Nucleotides and derivatives	10799	10374	10438	9	9	9	115080	134690	163750	9	9	9	8046	5323.9	7478.2	9	9	9
pme2117	C10H15N5O10P2	Adenosine 5'-diphosphate	Nucleotides and derivatives	Nucleotides and derivatives	13418	17168	10671	17234	16375	19873	12859	10219	13033	22113	27099	22469	12578	18087	21825	12350	13596	10939
pme2651	C21H28N7O17P3	NADP (Nicotinamide adenine dinucleotide phosphate)	Nucleotides and derivatives	Nucleotides and derivatives	295650	386420	270860	288270	293430	304720	217180	259580	263260	249940	389860	333300	326570	346180	385310	253860	287500	262830
pme2746	C27H33N9O15P2	Riboflavin 5'-Adenosine Diphosphate	Nucleotides and derivatives	Nucleotides and derivatives	320740	321780	274910	277220	268740	285690	228980	192780	180700	377600	353620	302390	307920	304690	324040	175660	183920	190720
pme3609	C15H11O6+	Cyanidin	Flavonoids	Anthocyanins	6871.7	6723.7	10385	5499.5	6393.9	1833.7	81983	75184	91311	5499	7374.2	8494.1	13354	8286.5	12686	16605	12013	18825
pmf0027	C21H21O11+	Cyanidin-3-O-galactoside	Flavonoids	Anthocyanins	103390	94932	133190	32635	57684	72190	729230	858840	591430	130010	82945	115770	93421	91507	74740	358440	511460	451970
pmb0550	C21H21O11+	Cyanidin-3-O-glucoside (Kuromanin)	Flavonoids	Anthocyanins	131870	103360	128490	46057	67483	59391	842910	773240	917750	113330	73061	110360	80801	101640	65781	390200	403450	380620
pmf0203	C22H23O11+	Peonidin-3-O-glucoside	Flavonoids	Anthocyanins	29030	26390	25461	15185	19909	19912	16489	19377	21147	20403	24504	24517	17515	22137	28279	23679	19353	20922
pme1398	C21H21O12+	Delphinidin-3-O-glucoside (Mirtillin)	Flavonoids	Anthocyanins	68925	76819	77760	83812	66981	71774	36134	32515	33848	43033	49814	57087	46385	43450	40615	37668	29260	35750
pme3391	C22H23O12+	Petunidin-3-O-glucoside	Flavonoids	Anthocyanins	24073	28416	34113	34250	45707	29963	233630	229200	216610	26234	34451	34067	26931	29989	35562	161720	137960	109470
pme0443	C23H25O12+	Malvidin-3-O-galactoside (Primulin)	Flavonoids	Anthocyanins	34557	35578	24472	29178	49246	46130	122000	98838	102260	25794	26977	32907	44658	42905	43666	48382	29363	51738
Lmpp003789	C30H27O13+	Cyanidin-3-O-(6''-O-p-Coumaroyl)glucoside	Flavonoids	Anthocyanins	36148	26897	28917	5411.3	7910.4	8434.3	36498	34662	44538	20170	29618	23888	10507	21305	14575	45170	29540	36314
Lmpp003662	C30H27O14+	Delphinidin-3-O-(6''-O-p-coumaroyl)glucoside	Flavonoids	Anthocyanins	17846	13410	6495	29751	20616	32759	13719	15282	8847.6	13872	12579	3534.9	4388.3	4109.7	5689	10982	10498	8780.8
Smsp001640	C27H31O16+	Petunidin-3-O-glucoside-5-O-arabinoside	Flavonoids	Anthocyanins	18009	19070	23575	11365	15305	17353	45862	42263	50256	33541	26877	43334	16820	13461	16610	8631.1	14110	10553
pme2954	C15H10O7	Quercetin	Flavonoids	Flavonols	43246	54380	48793	31770	34707	73178	30537	44092	30508	46626	47771	75621	39129	45060	47178	28842	53630	45656
Lmdp003808	C16H12O7	Azaleatin (5-O-Methylquercetin)	Flavonoids	Flavonols	60776	51313	72405	61830	49101	33452	66434	150800	87524	52708	64323	73358	78367	46599	34755	98769	57547	79295
mws0043	C21H22O8	Nobiletin (5,6,7,8,3',4'-Hexamethoxyflavone)	Flavonoids	Flavonoid	92793	95033	92937	132580	121960	127430	87031	82015	81869	102260	103880	106430	197380	204640	204150	112120	116790	115200
Lmbp003668	C20H18O10	Kaempferol-3-O-arabinoside	Flavonoids	Flavonoid	148480	147830	158250	49487	52428	49280	85569	69344	81280	66889	71763	48674	37504	32644	32091	47737	36001	37963
Xmyp005654	C21H20O11	Kaempferol-4'-O-glucoside*	Flavonoids	Flavonoid	2761000	2783700	2346500	479350	525770	511900	457800	542800	503140	1305400	1421500	1176500	637390	589870	587410	857570	785360	813050
Lmlp003531	C21H20O11	Luteolin-3'-O-glucoside*	Flavonoids	Flavonoid	1210100	1312800	1293200	367840	423360	417330	1079400	1035500	1098000	798430	762980	768010	471590	430800	484620	1186900	1134100	1134100
pme2459	C21H20O11	Luteolin-7-O-glucoside (Cynaroside)	Flavonoids	Flavonoid	3985000	4161800	3604900	848380	1016500	1264200	6198600	6576000	5429000	2406300	2747300	2796600	2057000	1408400	1918100	4825400	4351600	5165700
Lmlp005236	C21H22O11	Dihydrokaempferol-3-O-glucoside	Flavonoids	Dihydroflavonol	108560	97754	105390	32213	35540	43866	163280	172860	165300	71986	66121	55283	54522	70459	49206	122890	142460	117170
Lmjp003655	C22H22O11	6-C-MethylKaempferol-3-glucoside	Flavonoids	Flavonoid	16365	7061.7	9871	11950	4656.9	6213.1	14943	18405	14698	3675	6027.1	5088.4	7230.1	12520	11761	14105	14143	13331
pmp001309	C21H20O12	6-Hydroxykaempferol-7-O-glucoside*	Flavonoids	Flavonols	6272000	6582600	6480200	4957400	4723500	5548200	9080700	11370000	10378000	5384800	4207800	5594500	5294800	5007100	4600300	12838000	13245000	13245000
Lmyp004444	C22H22O12	Tricin-4'-methylether-3'-O-glucoside	Flavonoids	Flavonols	1416700	1651100	1572900	1299900	1531500	1362700	2708500	2742000	2897800	1410500	1544200	1426200	1338700	1194100	1229200	2801100	3106600	2873400
Lmjp002906	C22H22O12	Rhamnetin-3-O-Glucoside	Flavonoids	Flavonols	1560800	1615200	1574100	1369500	1493200	1245100	2698900	2810300	2874900	1528300	1411600	1524000	1359200	1195400	1258400	3152100	2999700	3107400
Hmcp002207	C22H22O12	Isorhamnetin-7-O-glucoside (Brassicin)	Flavonoids	Flavonols	1418100	1574900	1494700	1395500	1536900	1240600	2748800	2739600	2970500	1468300	1496200	1480200	1328800	1227700	1257700	3084200	3002600	3010100
Lmdp004892	C24H22O14	Kaempferol-3-O-(6''-malonyl)galactoside	Flavonoids	Flavonols	5834500	5839000	5572500	2014100	2041700	2215100	4759400	6650000	6889800	3916500	3234200	2577100	2020400	1491300	2054500	4252200	3412100	3377100
pmp000589	C24H22O15	Quercetin-7-O-(6''-malonyl)glucoside	Flavonoids	Flavonols	685580	749850	686840	521640	619440	491310	949170	1246200	1143300	531090	587920	683010	486520	418630	392010	1061600	1007700	947020
HJAP064	C25H24O15	Isorhamnetin-3-O-(6''-malonylglucoside)	Flavonoids	Flavonoid	8853100	8999300	8492700	7267500	8525900	6991500	13264000	14586000	14517000	9163900	9594300	8407100	8096100	7518300	7459000	11595000	11313000	10461000
Lmmp003306	C25H26O15	Quercetin-3-O-xylosyl(1→2)arabinoside	Flavonoids	Flavonols	70266	73339	64627	42531	53129	52934	63887	82470	89698	48039	46765	43926	40282	37057	39576	110490	123850	113450
HJAP148	C26H28O15	Kaempferol-3-O-sambubioside	Flavonoids	Flavonoid	8128400	9536400	8537900	2320800	2453400	3300800	14349000	14501000	13672000	6444300	6936100	8237100	4240900	3981700	6019400	14323000	13188000	12618000
Lmtp004044	C26H28O16	Quercetin-3-O-apiosyl(1→2)galactoside	Flavonoids	Flavonols	16160000	16036000	17616000	16331000	19232000	15270000	25055000	23571000	23891000	13288000	12538000	12928000	16399000	11213000	12025000	32512000	25688000	33337000
Lmjp002596	C26H28O16	Quercetin-3-O-sambubioside	Flavonoids	Flavonols	677070	750890	676580	433680	694470	403430	1121700	1118000	935260	411450	462310	524510	440910	552320	398860	1461700	1587700	1301600
Hmpp002612	C27H30O16	Luteolin-7-O-gentiobioside	Flavonoids	Flavonoid	147050	188700	200100	109900	142870	166230	2616400	3200400	2930100	175610	155580	195740	215160	280910	190390	593300	415090	516180
pmb0628	C27H32O16	Eriodictyol-8-C-glucoside-4'-O-glucoside	Flavonoids	Dihydroflavone	14709	13919	15920	9684.9	12074	8717.8	27847	26653	27755	7448.2	10622	7252.2	13680	8877.2	17062	14833	21013	15622
pmp001310	C27H30O17	6-Hydroxykaempferol-3,6-O-Diglucoside	Flavonoids	Flavonols	289210	246630	208500	215140	252150	283260	856220	981360	946280	257200	240780	267940	240830	261780	247870	660880	626350	558860
pmp001311	C27H30O17	6-Hydroxykaempferol-7,6-O-Diglucoside	Flavonoids	Flavonols	73629	97699	77179	60287	90351	75157	191130	199290	207500	97708	80037	92173	69872	64075	61607	139250	143280	147380
Hmcp001578	C28H32O17	Isorhamnetin-3,7-O-diglucoside	Flavonoids	Flavonols	348740	369980	372580	338330	427720	385370	1014900	1048900	1048200	506960	519260	504670	443370	429310	412920	695190	708110	695440
Hmqp003184	C29H30O18	Luteolin-7-O-(6''-malonyl)glucoside-5-O-arabinoside	Flavonoids	Flavonoid	5999800	6960100	6822900	1482000	1402400	1375100	4040800	4992100	5246700	3975600	4364200	4335300	1865100	2071500	2333500	4820800	4303800	4465200
Lmmp003266	C29H30O19	Quercetin-3-O-(2''-malonyl)glucoside-7-O-arabinoside	Flavonoids	Flavonols	5616000	6115600	5058200	2565600	3665400	3247200	3901300	4454800	4360800	3634800	4670000	3812900	2321900	2641000	2281200	7407400	8546300	6685100
pmb0706	C30H32O20	Quercetin-3-O-(6''-malonyl)glucosyl-5-O-glucoside	Flavonoids	Flavonols	19181	18391	18732	14340	15711	15386	27853	28127	27452	31129	30571	24345	11894	10373	14172	20557	28660	20802
Hmcp001658	C31H34O20	Isorhamnetin-3-O-(6''-malonylglucoside)-7-O-glucoside	Flavonoids	Flavonols	370690	408140	372690	305490	386240	387000	663040	582120	626670	552670	544020	537990	448540	405390	388280	577810	591050	571400
Hmcp001329	C32H38O21	Quercetin-3-O-xylosyl(1→2)glucosyl(1→2)glucoside	Flavonoids	Flavonols	27853	31341	40290	29527	35786	33618	112840	134360	138640	35562	34943	43080	32622	34245	36113	115690	123040	123440
Lmjp003206	C32H38O21	Quercetin-3-O-Sambubioside-5-O-Glucoside	Flavonoids	Flavonols	276030	338770	261960	245520	280460	305350	848940	1008900	1257800	278900	323970	296910	317200	289590	296680	979090	778670	772020
pme3285	C15H14O5	Afzelechin (3,5,7,4'-Tetrahydroxyflavan)	Flavonoids	Flavanols	32070	34763	32573	15133	8393.5	9784.7	59281	64917	55608	19478	8719.3	14212	13284	17006	10105	39097	35382	30682
mws0049	C15H14O7	Gallocatechin	Flavonoids	Flavanols	24868	23785	19353	21277	13897	21285	26269	31596	26624	12955	15456	14995	23975	20234	24677	50041	43642	46286
pmp000004	C17H14O7	4',5,7-Trihydroxy-3',6-dimethoxyflavone (Jaceosidin)	Flavonoids	Flavonoid	1822.8	1580.8	2351.7	9	9	9	9	9	9	1762.3	1891	1572	9	9	9	1782.5	1248.4	1464.5
Lmsp009872	C19H18O6	5,7,3',4'-Tetramethoxyflavone	Flavonoids	Flavonoid	2499.3	2121.7	1996.2	8125.5	6282.3	5401.9	1173.2	1459.6	2114.1	1001.2	3097	1523.8	10691	11368	10767	1741	1378.8	1946.4
pmp001076	C20H20O7	Isosinensetin	Flavonoids	Flavonoid	1446.4	1112.4	1394.4	3585.8	3627.3	3265.1	980.27	803.04	1008.7	2033.3	1286.3	974.41	6414.2	5335	6165.7	1730.7	894.76	1098.4
mws0055	C20H20O7	Tangeretin (4',5,6,7,8-Pentamethoxyflavone)	Flavonoids	Flavonols	118160	118080	121100	124740	127870	119260	115570	129170	107610	143840	123640	135180	156610	172970	167570	113000	123860	121700
pmp000117	C22H24O9	3,5,6,7,8,3',4'-Heptamethoxyflavone	Flavonoids	Flavonols	3799.1	4542.2	3278.5	12346	10514	10032	2012	1907.4	1485	4670.3	3697.2	3177.1	29255	27097	24043	7943.7	7430.2	7710.2
mws2186	C20H18O11	Avicularin(Quercetin-3-O-α-L-arabinofuranoside)	Flavonoids	Flavonols	20542	16030	12471	15712	17111	19565	29082	26799	21095	14833	22744	16799	15706	17554	20764	40641	33099	33607
Hmcp002316	C21H20O11	Isorhamnetin-3-O-arabinoside	Flavonoids	Flavonols	11743	13226	10889	10874	14852	9785.3	14670	16386	15474	9622.6	12888	10794	8618	8872.7	5743.3	21988	27375	23167
mws2209	C21H20O11	Kaempferol-3-O-glucoside (Astragalin)*	Flavonoids	Flavonols	1260200	1295900	1233600	343890	450760	412580	986960	882780	1010800	757230	738220	698170	497310	459170	460500	1158600	1059700	1018400
Hmpp003270	C21H20O11	Luteolin-4'-O-glucoside	Flavonoids	Flavonoid	948440	1112400	1045900	309830	375610	327370	915470	934780	860770	624090	599180	605520	401230	373820	363820	1071200	950930	940950
mws0057	C21H22O11	Eriodictyol-7-O-glucoside	Flavonoids	Dihydroflavone	98331	87019	78701	28337	24513	22358	140080	101830	138600	55161	60841	49629	50896	39770	35313	114730	114990	77854
pmp000579	C22H22O11	Diosmetin-7-O-galactoside	Flavonoids	Flavonoid	11541	9038.5	8896.2	10986	6661.5	7410.1	23333	11131	18437	4758.1	5967	6807	8539.4	7091.1	11015	15679	18776	17325
Lmnp002845	C22H22O11	Hispidulin-8-C-glucoside	Flavonoids	Flavonoid carbonoside	176380	246600	221040	158170	216460	294870	267280	237800	249920	224260	224100	311590	203530	206330	241340	192410	235890	222610
Lmmp004257	C22H22O11	6-C-Methylquercetin-3-O-rhamnoside	Flavonoids	Flavonols	11611	10847	10874	13692	12339	12699	7965.9	6806	5608.9	11890	9299.9	10388	7513.2	8698.6	9782.7	7754	10844	8892.3
Lmdp003286	C21H20O12	Isohyperoside	Flavonoids	Flavonols	1203900	1333100	1310800	823160	869660	847120	363730	454910	498300	809320	934900	1013700	636340	552070	657060	2429900	2205300	2195200
Lmzp002365	C22H24O11	Hesperetin-7-O-glucoside	Flavonoids	Flavonoid	30059	23669	17234	20484	16963	18024	28166	31944	26715	21333	25993	27877	20116	24112	17370	19546	20955	24364
Lmjp003044	C22H22O12	Isorhamnetin-3-O-Glucoside	Flavonoids	Flavonols	1470600	1594200	1590700	1394300	1693600	1232600	2701300	2867100	3007600	1488000	1532100	1526800	1315700	1249200	1301200	3103900	3076800	2921300
Lmdp002969	C21H20O13	Myricetin-3-O-galactoside	Flavonoids	Flavonols	25264	15443	19922	19177	22572	25945	33872	45241	61308	25824	21846	23375	35962	30391	33054	67907	59848	62235
Lmtp003948	C22H24O12	3',5',5,7-Tetrahydroxy-4'-methoxyflavanone-3'-O-glucoside	Flavonoids	Flavonoid	23267	33974	23678	16896	29175	22697	64705	66323	68320	26263	33595	20032	20277	17512	29750	48661	60837	59628
pmb0736	C23H24O12	Tricin-7-O-Glucoside	Flavonoids	Flavonoid	29366	26539	23820	29951	26175	23367	32634	29734	32434	18980	15862	11638	15518	17451	21203	20327	19216	21027
Lmmp003817	C24H22O14	Kaempferol-3-O-(6''-malonyl)glucoside	Flavonoids	Flavonols	6998900	5878500	5921100	1875800	2320100	1945400	5825500	5321700	5546000	3667100	3680200	3092300	2128300	1784000	1808600	4213600	3277000	3230300
pmp000392	C26H30O13	Liguiritigenin-7-O-apioside-4’-O-glucoside	Flavonoids	Dihydroflavone	7126.7	7336.7	6345.3	6330.7	11659	10843	6326	7457.5	8110.9	6348.8	9211.1	7908.9	6120.1	8267.8	8608.2	10947	11839	9947.9
Zmhp005139	C25H24O15	Tamarixetin-3-O-(6''-malonyl)glucoside	Flavonoids	Flavonoid	8685800	8729500	9096600	7065800	8580500	6469900	14298000	14254000	13559000	8616500	9190200	8168600	7987100	6720300	7231000	10782000	11086000	10887000
pmb0720	C26H26O15	Tricin-7-O-(6''-Malonyl)Glucoside	Flavonoids	Flavonoid	10651	7942.3	12737	20244	16380	13503	3933.4	3373.8	2926.2	11637	6824.5	5974.4	16749	19290	23258	25339	26781	21029
pmb0566	C26H28O15	Luteolin-7-O-glucoside-5-O-arabinoside	Flavonoids	Flavonoid	35999	39647	29083	10218	15901	8922	43569	54352	53695	21729	21648	23641	12700	19106	13216	51493	41180	43283
Lmmp000897	C30H26O14	Gallocatechin-(4α→8)-gallocatechin	Flavonoids	Flavanols	629780	671390	603270	225630	260250	271520	1302700	1439700	1512600	510920	493780	564940	404610	407330	359700	999640	1004000	958360
Lmbp002592	C27H30O16	Kaempferol-3,7-di-O-glucoside	Flavonoids	Flavonoid	624080	605730	644050	223970	284890	250950	1398700	1479400	1469400	524640	547910	509340	399230	410890	403360	999970	925050	965670
Hmcp001598	C27H30O16	Isorhamnetin-3-O-(2''-O-xylosyl)glucoside	Flavonoids	Flavonols	12819	18990	16444	818860	798790	891320	45956	43704	35545	16666	16252	15934	576180	655490	573350	80484	85711	89731
Zmxp003107	C27H30O16	Luteolin-7,3'-di-O-glucoside	Flavonoids	Flavonoid	157070	149330	179690	113490	167460	108920	3101300	3328800	2850700	184260	159360	242480	223390	180140	247730	531250	482870	489360
Lmnp002494	C27H30O16	5,7,3',4'-Tetrahydroxy-6-methoxyflavone-8-C-[Xylosyl-(1-2)]-glucoside	Flavonoids	Flavonoid carbonoside	87540	73961	98235	47808	42512	36809	30813	37872	38201	39638	61940	60638	44118	49096	41866	47717	42454	59543
Lmyp003139	C28H24O16	Quercetin-3-O-(6''-galloyl)galactoside	Flavonoids	Flavonols	9020.9	7902.8	6751.5	9805.6	10117	10757	17875	18443	16572	8803.9	14104	10266	12139	14377	13428	17325	19536	13686
Lmyp003873	C28H24O16	Quercetin-3-O-(2''-galloyl)glucoside	Flavonoids	Flavonols	5410.4	3231.3	2372.9	2335.9	4209	3052	2388.2	3653.4	4230.9	2162.8	3400.7	2047.1	3722.2	2503.7	2239	4318	3140.9	4332.5
Lmtp003677	C27H30O17	Quercetin-3-O-sophoroside (Baimaside)	Flavonoids	Flavonols	49306	37536	47970	60368	77300	51913	411370	623080	675770	66808	49776	60825	85266	68652	62032	199670	195990	167290
pmp000596	C27H30O17	Quercetin-3-O-(2''-O-galactosyl)glucoside	Flavonoids	Flavonols	60714	68914	66499	38247	41277	37785	157000	146480	152830	80456	48042	55143	66666	58861	74521	84153	125350	113960
pmb0618	C28H34O16	Hesperetin-8-C-glucoside-3'-O-glucoside	Flavonoids	Flavonoid carbonoside	23369	18763	22398	15753	31719	15585	38090	78346	96052	21855	7295.8	27273	21805	16902	23106	86291	65289	47844
pmb0645	C28H34O16	Hesperetin-6-C-glucoside-7-O-glucoside	Flavonoids	Flavonoid carbonoside	69507	86525	72175	31038	51439	37486	191510	186170	189960	92267	74863	98111	46101	37080	46104	99115	95892	81710
Hmgp003086	C29H34O16	Tricin-7-O-rutinoside	Flavonoids	Flavonoid	29575	18243	16102	187430	13137	27577	25301	4397.2	100240	9741.6	163110	3929.4	11672	6128.8	17009	17876	50492	19200
pmb0578	C32H30O15	Luteolin-7-O-(6''-sinapoyl)glucoside	Flavonoids	Flavonoid	30648	18945	25038	20252	18788	17990	36609	37571	36787	14373	17907	12544	19972	21258	18427	35637	37320	35249
Hmcp001629	C30H32O19	Kaempferol-3-O-(6''-Malonyl)glucoside-7-O-Glucoside	Flavonoids	Flavonols	317100	332580	319890	105670	121330	116340	390350	427660	406500	324310	361590	361180	158250	166630	164410	317340	310270	293670
pmb0709	C30H32O20	Quercetin-7-O-(6''-malonyl)glucosyl-5-O-glucoside	Flavonoids	Flavonols	77161	82534	74820	39013	51613	43509	103100	104120	96025	89057	102660	96920	47762	57302	41133	60276	62486	65829
pmb0626	C33H40O20	Apigenin-6-C-glucoside-7-O-Sophoroside	Flavonoids	Flavonoid carbonoside	16804	14667	13294	29674	29806	24111	5617.7	8573.2	7993.6	7550.7	12245	11379	22726	22001	16912	19179	16573	16971
pmb0678	C37H38O18	Vitexin-7-O-(6''-feruloyl)glucoside	Flavonoids	Flavonoid carbonoside	21798	14600	24076	17489	19570	13788	32422	31405	20809	24034	16008	22722	29038	24721	28745	12086	20408	25479
Hmcp001509	C33H40O21	Isorhamnetin-3-O-(2''-O-xylosyl)glucoside-7-O-glucoside	Flavonoids	Flavonols	6126.5	8226.3	5562.6	10026	9549.4	8230.4	52694	52762	67074	5131	7802.1	7810.8	8054.4	9304.7	10322	36663	27288	32339
pmp001312	C33H40O22	6-Hydroxykaempferol-3,7,6-O-triglycoside	Flavonoids	Flavonols	17120	19786	15456	12235	17124	13838	52583	50730	53497	25357	28593	30721	17326	16877	14679	19015	25324	25633
Lmjp003360	C35H40O24	Quercetin-3-O-(2''-malonyl)sophoroside-7-O-arabinoside	Flavonoids	Flavonols	63862	76188	67479	39609	39724	44738	64438	74386	65226	73697	83794	84300	46157	49577	55967	92790	92927	81952
pmb2962	C23H23O11+	Pelargonidin-3-O-(6''-O-acetyl)glucoside	Flavonoids	Anthocyanins	41035	30782	35018	27115	22516	24704	17998	13771	11489	49585	58495	45732	27913	18123	28468	30065	37478	20346
pmb2961	C25H25O14+	Peonidin-3-O-(6''-O-malonyl)glucoside	Flavonoids	Anthocyanins	32343	14197	13733	9	9	9	9	9	9	18825	23635	25487	28540	14682	21266	9	9	9
mws0913	C21H20O11	Kaempferol-3-O-galactoside (Trifolin)	Flavonoids	Flavonols	90909	105370	93038	12800	20273	18364	20675	27091	26425	50386	41568	46368	17254	31898	29076	37492	38456	27485
mws1329	C21H20O12	Quercetin-7-O-glucoside*	Flavonoids	Flavonols	216030	245290	258020	166920	176270	153800	103020	103980	99550	180060	179930	201000	155790	133350	134130	539150	556300	539800
mws0061	C21H20O12	Quercetin-3-O-galactoside (Hyperin)	Flavonoids	Flavonols	24207	25169	23161	20592	19029	18449	13192	15731	12430	21444	18167	22673	22111	28453	28331	17368	20372	18371
Hmln002189	C24H22O15	Quercetin-3-O-(6''-malonyl)galactoside	Flavonoids	Flavonols	340420	380170	329080	252140	263980	247640	396800	451260	425790	339570	323660	349280	245860	200320	240800	477790	423980	391840
Lmln001951	C26H28O16	Quercetin-3-O-(6''-O-arabinosyl)glucoside	Flavonoids	Flavonols	2996800	2605200	2914900	2672900	2992900	2263200	4851000	4763200	5277900	2787200	2535700	3099800	2676300	2419800	2467700	7890400	8518800	9103200
pmn001583	C27H30O16	Quercetin-3-O-robinobioside	Flavonoids	Flavonols	4825.2	9492.8	11356	6929	8957.6	7080.6	12911	11817	10781	6019.7	10362	9337.2	6130.7	5676.9	6334.3	27593	26077	19189
Hmln001836	C29H32O17	Kaempferol-3-O-(6''-Acetyl)glucosyl-(1→3)-Galactoside	Flavonoids	Flavonols	18244	17108	28104	9	9	9	26280	37850	30908	18001	25302	32359	5975	16396	12698	12827	22661	11549
pmc1990	C17H16O5	4'-Hydroxy-5,7-dimethoxyflavanone	Flavonoids	Flavanols	1028600	777860	848310	738000	925330	1112800	854480	1042800	776420	730220	996750	731680	613240	690320	695860	772120	859210	903280
mws0042	C15H14O7	Epigallocatechin	Flavonoids	Flavanols	12496	20234	16998	35981	22450	23417	26291	17704	12329	14803	16600	22634	34329	28589	38835	23049	22133	24637
mws0744	C15H12O8	Dihydromyricetin (Ampelopsin)	Flavonoids	Dihydroflavonol	18894	23027	26295	30467	33983	35567	41579	59003	55562	21257	22961	19885	34532	26486	40358	22927	17379	19712
mws0919	C21H20O10	Kaempferol-3-O-rhamnoside (Afzelin)(Kaempferin)	Flavonoids	Flavonols	9	9	9	4986.7	7960.1	17236	9	9	9	2458.1	5570.7	2814	9	9	9	9	9	9
pmb3006	C21H20O10	Apigenin-7-O-glucoside(Cosmosiin)	Flavonoids	Flavonoid	59797	59580	56464	53382	57750	55898	63477	69212	45490	41714	43571	45953	48121	40772	51965	50960	58660	52412
pme0321	C21H20O10	Kaempferol-7-O-rhamnoside*	Flavonoids	Flavonols	9	9	9	5155.1	3488.7	14765	9	9	9	1614.6	3272.3	2431.7	9	9	9	2448.3	2011.1	4380.5
mws2118	C21H24O10	Phloretin-2'-O-glucoside (Phlorizin)	Flavonoids	Chalcones	33708	19277	15934	14159	12028	12949	20464	26831	32350	13121	13567	13644	17278	12206	15744	27467	21425	23348
mws0089	C21H20O11	Kaempferol-7-O-glucoside*	Flavonoids	Flavonols	108520	127190	123900	31179	40176	38163	88382	108470	108750	79396	77629	83515	49427	48055	44137	135300	103060	115240
mws0091	C21H20O12	Quercetin-3-O-glucoside (Isoquercitrin)	Flavonoids	Flavonols	527170	586270	528910	348300	403490	369230	196890	233200	195320	382860	401750	400330	355890	318150	292570	1157400	1234600	1228700
Hmcn001884	C21H20O12	6-Hydroxyluteolin 5-glucoside	Flavonoids	Flavonoid	198620	186870	210540	171720	176230	160260	134470	155120	135020	190050	172870	189160	193440	170910	200070	134880	158990	150410
mws0856	C21H20O12	Quercetin-4'-O-glucoside (Spiraeoside)*	Flavonoids	Flavonols	356840	388760	371420	252690	273690	257780	120600	161080	188760	281910	283700	308580	223830	185850	199170	772820	799080	844630
pme1598	C22H24O11	Hesperetin-5-O-glucoside	Flavonoids	Dihydroflavonol	381470	343110	357690	240050	259100	218380	132210	115890	127300	262100	254450	260350	208620	181980	200520	732490	726510	876130
pmn001642	C23H20O13	Kaempferol-3-O-(2''-O-acetyl)glucuronide	Flavonoids	Flavonols	194400	196780	190650	352960	220910	260230	194140	121960	173640	127250	135790	116640	249750	245300	285120	159920	121610	165200
Hmln002199	C23H22O13	Quercetin-3-O-(6''-acetyl)galactoside	Flavonoids	Flavonols	184620	197290	169160	87881	187390	106770	189030	300120	261720	137590	198570	122110	184620	133560	97634	231780	331060	321140
pmn001644	C23H20O14	Quercetin-3-O-(2''-acetyl)glucuronide	Flavonoids	Flavonols	292590	308490	325340	210970	226860	206860	553920	503000	593610	356160	366170	304620	308530	228890	252240	424620	402670	377420
Li512111	C24H24O13	Isorhamnetin-3-O-(6''-acetylglucoside)	Flavonoids	Flavonols	1634200	1694800	1776500	1455300	1486800	1311900	3065600	3624100	2795000	2001600	2123300	1909700	1289900	1696500	1396300	2489400	2472500	2150900
pmb3041	C23H22O14	Tricin-7-O-saccharic acid	Flavonoids	Flavonoid	20919	26862	23172	25332	34113	26514	91698	100960	93958	33031	39983	39947	34477	32780	39577	58360	81738	75473
mws0046	C27H32O14	Naringenin-7-O-Neohesperidoside(Naringin)	Flavonoids	Dihydroflavone	4662.9	7021.1	7197.7	7298.9	4076.8	5362	8439.4	13989	13827	7078.2	6316.4	5803.6	4603	8803.3	6325.7	11398	15424	8484
mws1290	C30H26O13	Kaempferol-3-O-(6''-p-Coumaroyl)glucoside (Tiliroside)	Flavonoids	Flavonols	13525	13309	11912	12197	8299.9	8101.3	7087.6	5656.8	5329.1	10997	13246	11863	6621.4	7650.7	7564.9	6051.6	4404.6	4922.8
pme0001	C28H34O15	Hesperetin-7-O-neohesperidoside(Neohesperidin)	Flavonoids	Dihydroflavone	9	9	9	9	9	9	13746	15336	12222	9	9	9	9	9	9	15053	11945	14699
pme3553	C11H6O3	Psoralen	Lignans and Coumarins	Coumarins	30198	28371	25614	29192	39882	36903	41929	44719	37921	21036	25618	21433	29849	37400	31086	37258	43713	31199
pme2993	C10H8O4	Scopoletin (7-Hydroxy-5-methoxycoumarin)	Lignans and Coumarins	Coumarins	34307	32408	47154	65621	54894	62351	48826	82330	70483	34493	30762	25480	74215	59686	82030	70469	47776	62522
mws1014	C10H8O5	Fraxetin (7,8-Dihydroxy-6-methoxycoumarin)	Lignans and Coumarins	Coumarins	14334	16527	36833	34193	35751	29424	47110	40660	29207	17432	18187	17076	45659	46668	42682	37958	35456	23793
mws4108	C21H20O5	1-Methoxyphaseollin	Lignans and Coumarins	Coumarins	7603.1	5929.2	5038.2	5113	4711.2	3496.6	3624.8	1723.1	2335.2	4666.1	4820.2	6031.9	2758.3	4674	3619.8	2980.7	2471.3	2956.4
mws1077	C16H18O9	Scopoletin-7-O-glucoside (Scopolin)	Lignans and Coumarins	Coumarins	176870	132830	129080	22302	29849	39867	19895	24924	21822	109440	36232	55887	28209	21658	19884	20514	22327	28733
pmp000673	C20H24O6	Lariciresinol	Lignans and Coumarins	Lignans	29495	34380	28483	23201	29920	24419	23396	21267	22026	39000	41182	41106	29287	29469	28238	29925	27317	28509
Zmcp001750	C17H20O10	Eleutheroside B1	Lignans and Coumarins	Lignans	260250	227490	237270	236920	214030	268520	313950	323640	322820	272160	239640	274110	217670	242680	251530	248650	221590	166270
pmn001492	C11H8O3	Ayapin	Lignans and Coumarins	Coumarins	32083	31714	38784	20780	18730	19695	10338	13556	10668	14928	13962	18166	37292	42082	37381	11763	11277	12438
Rfmb25702	C28H34O12	Pinoresinol-4-O-(6''-acetyl)glucoside	Lignans and Coumarins	Lignans	9015.4	14591	12253	8413.6	10289	13008	19117	10371	7984.4	30324	26726	28181	12789	11125	8026.8	22546	23354	23268
mws1015	C15H16O9	Esculin (6,7-DihydroxyCoumarin-6-glucoside)	Lignans and Coumarins	Coumarins	16165	19160	20055	9073.8	13202	14819	18852	21154	15153	19465	16736	11699	14102	12384	10587	9654.9	10321	19570
pmn001378	C26H32O11	Pinoresinol-4-O-glucoside	Lignans and Coumarins	Lignans	37054	25500	28486	25299	26344	16982	48710	37131	35048	35905	43262	26681	38630	30191	25635	48043	38794	45910
Rfmb26201	C30H38O14	Syringaresinol-4'-O-(6''-acetyl)glucoside	Lignans and Coumarins	Lignans	23403	20732	20588	18212	10849	15752	19514	9184.1	12199	19098	28539	22012	15052	19890	17603	12004	9508.4	9744
pmn001368	C32H44O17	Olivil-4,4'-Di-O-glucoside	Lignans and Coumarins	Lignans	4203.4	2819.7	4929.6	3374.2	5895.9	5961.2	12055	8371.8	10286	6405.6	5189.3	2394.1	3791.6	4189.7	5828.8	6050.3	7576	7737.5
pme0490	C6H5NO2	Nicotinic acid (Vitamin B3)	Others	Vitamin	517560	508200	551630	623420	639740	619550	492540	516370	466230	492470	506930	469580	630850	610390	649420	404210	437160	468100
pmb0764	C6H9NOS	4-Methyl-5-thiazoleethanol	Others	Others	129930	141410	132460	131450	123200	116350	134270	110880	113870	98259	97739	94407	219020	210100	230260	172690	171290	169650
Zmjp000624	C8H9NO3	Pyridoxal	Others	Vitamin	183730	187530	179580	218380	193890	188870	137140	129950	134450	175740	169780	161030	155870	147120	151050	88799	90529	92563
mws1337	C9H17NO5	D-Pantothenic Acid	Others	Vitamin	11735000	11133000	11189000	12504000	11453000	12017000	7875800	7532200	7647200	9811300	9538800	9135100	10732000	10586000	10638000	9409900	8833500	9390800
pmp000452	C13H20O3	Annuionone D	Others	Others	792610	837790	809360	825400	786680	551510	1002400	1200000	1301800	590390	646190	617280	760860	731620	645910	829370	701210	531030
pma3101	C11H14NO6+	Nicotinate D-ribonucleoside	Others	Vitamin	10979000	9365500	9789100	10698000	11095000	10990000	18095000	16549000	17963000	8485200	9144300	8021300	11171000	11138000	11755000	13080000	12917000	14915000
pmp001230	C16H22O4	Senkyunolide M	Others	Others	4344800	4238800	4159900	4100500	4071900	4357000	3778600	4065300	3598100	3798900	3865500	3718800	4697200	5364200	4645600	4352400	4305700	4323300
mws5040	C12H21O11Na	Turanose	Others	Saccharides and Alcohols	3057400	2180800	2517700	3622800	4283200	3306000	3811500	4363100	4188600	2663000	4332600	3407500	3796600	2300700	3443300	2818600	3048300	2959500
pmp001282	C28H50NO7P	Propyl 2-(trimethylammonio)ethyl phosphate	Others	Others	268800	286940	293320	312660	271010	315450	145700	116140	118690	268060	296170	322080	467390	434880	443860	220320	235970	221620
mws0133	C6H6N2O	Nicotinamide	Others	Vitamin	1274800	1358700	1319300	1527300	1429800	1382900	1714200	1666600	1613600	1169400	1203000	1170900	1328200	1369800	1347900	1734900	1624000	1684700
pme1383	C8H11NO3	Pyridoxine	Others	Vitamin	175040	172060	169040	134200	123410	109430	111070	97345	110830	185190	201130	195850	149050	152650	162410	55104	62842	53301
Cmyp007180	C11H16O2	Dihydroactinidiolide	Others	Others	35888	30599	29186	26901	22385	20004	20643	23083	26877	22582	21292	23789	22772	26171	32177	38055	36759	40103
pme2596	C8H9NO4	4-Pyridoxic acid	Others	Vitamin	7830	9599.4	8517	7682.6	8717.2	8258.4	4716.3	4320.4	5820.4	8192.8	11192	8490.7	8369.3	8331.8	8738.5	3015.7	3834.5	5640.2
pmp000243	C12H12O2	E-Butylphthalide	Others	Others	4057.4	5239.6	2662.5	3935.6	4587.6	2386.6	3608.8	3805.5	4429.3	5522.2	5560.6	4665.8	5152.8	4567.3	3720.9	5200.9	3948.3	4501.3
pme1261	C9H19NO4	D-Panthenol	Others	Saccharides and Alcohols	9733.9	11490	10232	6175.5	6589.8	4928	3225.4	3056.4	1731.6	3212.7	3675.3	1745.5	13605	13372	13645	3482.2	4719.1	5211.5
pmp001236	C11H10O4	Clove chromone	Others	Others	57566	69315	61087	54758	58517	64627	75533	79204	78368	62885	67244	62874	50528	47631	48279	62695	72026	59896
pme2755	C8H15NO6	N-Acetyl-D-glucosamine	Others	Saccharides and Alcohols	549090	524920	487500	564350	512930	508120	543340	544610	510800	544700	583640	585800	522610	533150	530990	498780	469200	451770
mws4174	C8H15NO6	N-Acetyl-D-mannosamine	Others	Saccharides and Alcohols	196660	187480	143620	149870	154760	130260	178730	129730	146220	118050	129720	123820	117260	107500	122650	107310	149540	124080
mws2608	C8H15NO6	N-Acetyl-D-galactosamine	Others	Saccharides and Alcohols	121970	91407	96439	78454	98228	84154	126860	104330	91070	77165	88877	63032	60877	74823	73283	100010	77107	89109
pmb0952	C12H17N4OS+	Thiamine (Vitamin B1)	Others	Vitamin	514230	671820	516580	483170	355090	852460	805030	801850	605810	473180	367030	455260	769790	1022000	575740	979740	1156400	926810
pmp001119	C15H12O5	3,5-Dihydroxy-2,4-dimethoxy-9H-fluoren-9-one	Others	Others	6906.7	6424.6	4677.2	6555.5	6475	10470	8043.9	8854.4	7573.1	6453.9	8076.4	8569.3	8460.7	9847	9424.2	10076	8636.3	10551
pmp001267	C21H37NO	2-(Dodecylamino)-3-phenyl-1-propanol	Others	Others	16402	18280	17358	13549	14380	12981	11072	8264.9	9160.8	14878	11909	12724	15168	16171	17071	7874.2	8868.2	7538.6
pmb0789	C14H21NO8	Pyridoxine-5'-O-glucoside	Others	Vitamin	7011100	6763900	6926500	7545000	7434300	7527400	7638800	8354700	7927500	6171700	6585400	6065400	6817900	6693400	7529300	5138400	5083900	4787300
pmb0801	C14H19NO9	4-Pyridoxic acid-O-glucoside	Others	Vitamin	20644	25373	20973	38543	29211	26810	41361	35964	38511	30272	18400	19140	25952	31936	28881	31226	25339	22078
mws0232	C17H20N4O6	Riboflavin (Vitamin B2)	Others	Vitamin	683010	711920	668470	870900	606520	691600	504430	380330	427340	679050	640290	636550	627190	706120	605630	321200	304840	299470
pme1014	C31H40O2	Menatetrenone (Vitamin K2)	Others	Vitamin	111750	103230	131540	118900	165680	177180	124890	128600	126040	100100	106750	117210	137130	134770	141420	127970	142540	113800
pmb0790	C20H31NO13	Pyridoxine-5'-O-diglucoside	Others	Vitamin	55849	61352	61168	61645	62463	61745	91477	92761	99632	44657	49195	52254	56018	50357	60156	48844	49300	40384
mws0889	C4H8O5	D-Threonic Acid	Others	Saccharides and Alcohols	92114	107820	107350	106510	119250	105070	77628	127290	94671	99355	148250	112430	116310	137210	107780	81212	130540	92264
mws4170	C6H12O6	D-Glucose	Others	Saccharides and Alcohols	542550	500190	506130	523360	531100	622520	2488300	2388400	3607900	881210	960960	849410	802440	805060	656930	752530	945660	804820
pme2237	C6H14O6	Dulcitol	Others	Saccharides and Alcohols	53758	49392	48280	32684	27271	30375	47638	46390	42600	27807	27187	34209	35197	39494	26409	43822	44135	53070
pmn001380	C9H16O4	Eucommiol	Others	Others	51712	53216	62073	44788	33161	46795	21106	29799	22697	26829	29344	30638	60268	67338	69902	31561	24917	18105
pme3705	C6H10O7	D-Glucoronic acid	Others	Saccharides and Alcohols	49176	42408	48553	62075	81605	71299	76173	52533	81763	72324	85269	83513	60662	57301	47830	61067	54126	50286
pme0534	C6H12O7	Gluconic acid	Others	Saccharides and Alcohols	1735100	1754400	1664100	1559600	1599500	1677500	1994400	2070200	2150500	1727000	1574400	1617100	1523500	1543100	1662200	1339100	1359800	1414400
Zmyn000108	C6H10O8	D-Saccharic acid	Others	Saccharides and Alcohols	2542700	2551500	1971300	1837800	2393400	2218800	2639600	2852800	2900600	2271400	2414800	2388600	2194800	2034600	2187300	1545300	1812700	1772200
pme3313	C6H13O9P	D-Fructose 6-phosphate*	Others	Saccharides and Alcohols	222190	240160	218950	197160	189750	151320	94755	89694	193540	98206	202370	148270	214450	120250	131050	199580	111540	179460
mws1090	C6H13O9P	Glucose-1-phosphate	Others	Saccharides and Alcohols	1950600	1979900	1868200	1720800	1817200	1747800	1436600	1407700	1419700	1820200	1953400	2129000	1755100	1732400	1793300	1601200	1760200	1576600
mws0866	C6H13O9P	D-Glucose 6-phosphate*	Others	Saccharides and Alcohols	1856800	1909200	1745000	1561100	1783400	1628700	1295000	1405900	1401700	1716800	1690200	1889800	1771500	1653000	1696700	1590700	1712500	1567500
Lmqn000432	C9H19O11P	1-(sn-Glycero-3-phospho)-1D-myo-inositol	Others	Saccharides and Alcohols	33266	34190	27948	28707	42680	34444	32239	26945	28215	19551	29483	23471	49722	75503	27564	66141	52812	65053
pme3311	C6H14O12P2	D-Fructose-1,6-biphosphate	Others	Saccharides and Alcohols	18696	13476	19312	23717	13411	19914	18551	9820	18965	20290	18735	12767	15365	17771	19234	23144	22751	22558
mws5038	C12H22O11	Isomaltulose	Others	Saccharides and Alcohols	1496900	1069000	1095200	1098800	1344700	1228700	1209600	1071800	2453100	1466500	1541700	1218900	1162000	1188200	1290900	651100	1536000	854480
pme0519	C12H22O11	D-Sucrose	Others	Saccharides and Alcohols	1360600	1235700	1021700	1134500	1447300	1207500	1737400	1314100	1228300	1567700	1291400	1351800	1457700	1095000	1365800	1482100	1761800	1315600
mws1080	C12H22O11	Galactinol	Others	Saccharides and Alcohols	2893700	2695000	1808900	2279800	2554300	2273500	2869800	3143700	3660900	3685400	2843700	2434000	2427100	2248400	2854800	2716200	3148600	2562400
Zmgn000173	C5H10O5	D-Ribose	Others	Saccharides and Alcohols	169190	182070	219590	198490	246170	223090	202240	171700	194000	247520	280300	249920	222970	194000	217100	147700	150650	128450
mws1499	C5H10O5	D-Arabinose	Others	Saccharides and Alcohols	21606	30528	25679	22605	25250	28913	24805	24838	36339	32604	34046	20446	26370	47392	36513	31159	28062	32745
mws0437	C5H12O5	D-Arabitol	Others	Saccharides and Alcohols	3314.8	1949.1	4590.2	3841.6	6014.1	3803.6	2012.5	2313.2	2472.1	3628	4874.9	4181.3	4048.9	1229.3	5924.6	1885.1	4592.3	3348.3
mws0213	C5H12O5	Ribitol	Others	Saccharides and Alcohols	5244	4580	3356.9	6172.3	5042	6702.1	5023.6	3358.1	3881.1	5896.1	5136.9	4459	5846.3	3718.4	7767.5	2609.2	5731.1	4649.6
pme2529	C6H12O5	1,5-Anhydro-D-glucitol	Others	Saccharides and Alcohols	19601	18164	19930	23478	12928	14343	11066	10112	17222	9113	4617.4	19212	16475	16962	20720	6690.7	11985	9633.6
mws4175	C6H8O6	D-Glucurono-6,3-lactone	Others	Saccharides and Alcohols	34212	40051	41316	27342	24078	16391	28638	36977	37350	22121	30406	30011	26569	24791	20102	19851	21807	18902
pme1021	C6H10O6	D-Glucono-1,5-lactone	Others	Saccharides and Alcohols	7437.5	5222.5	8158.4	7821.4	11288	10283	29920	18483	27591	13482	6883.9	11580	15166	4852	9248.7	12667	16914	10838
pme0516	C6H12O6	Inositol	Others	Saccharides and Alcohols	922870	923860	922290	630190	672960	636930	728130	735770	827760	697530	620580	693400	557720	514780	560950	696520	658850	677630
mws1155	C6H14O6	D-Mannitol	Others	Saccharides and Alcohols	11694	12022	15766	9059.2	7947.3	7429.3	11070	13404	12225	4787.7	6609	9640.4	6477.8	4828.6	6868	10976	9138.2	13842
mws0214	C6H14O6	D-Sorbitol	Others	Saccharides and Alcohols	41932	43919	43838	22765	26057	32237	60100	51876	56183	25830	26854	28555	30758	32614	27336	43340	46279	51777
Zmgn000447	C3H7O7P	3-Phospho-D-glyceric acid	Others	Saccharides and Alcohols	144660	122040	141050	150480	135200	129130	152090	165440	175510	107810	116050	136040	69592	129100	122490	146740	148800	145350
Zmpn000199	C6H10O8	D-Galactaric acid	Others	Saccharides and Alcohols	2782500	2602100	2426700	2127600	2247700	2489300	3551200	3290500	3278100	2725000	2648700	2619600	2594100	2508000	2580500	2007700	1857000	2093700
Hmcn000192	C7H14O7	Sedoheptulose	Others	Saccharides and Alcohols	977400	1113800	897830	885660	943610	813340	1330300	1195200	1331000	1012300	968330	1047800	973900	949330	940380	673350	728540	819080
pma6455	C5H11O8P	Ribulose-5-phosphate	Others	Saccharides and Alcohols	42620	31783	34042	32689	34335	39572	24717	27392	33683	35843	35581	35543	49178	55984	62913	42465	41828	36569
mws1038	C11H22N2O4S	Pantetheine	Others	Others	318360	385710	314120	333710	324090	321170	162180	196660	202270	752010	678630	533810	434660	328960	383730	178380	146250	180060
pmb3081	C6H11PO11	Glucarate O-Phosphoric acid	Others	Saccharides and Alcohols	1372100	1494600	1701700	1188200	1356100	1159700	1173800	1147800	1368800	2306100	2015900	2052900	1243500	1517700	1547800	1585700	1703300	1632600
pme3163	C7H15O10P	D-Sedoheptuiose 7-phosphate	Others	Saccharides and Alcohols	961440	902730	964270	776150	680710	722660	695890	730960	703430	1311000	1001700	1216200	781730	907850	957080	950290	1061300	887930
pmb3079	C8H16NO9P	N-Acetyl-D-glucosamine-1-phosphate	Others	Saccharides and Alcohols	31567	24386	22684	27138	20267	17968	20577	19752	26782	16153	19731	17672	23332	16977	21328	31808	29106	28687
mws1333	C12H22O11	Melibiose	Others	Saccharides and Alcohols	62311	56163	79094	104580	88643	118180	36887	30524	39309	48930	40389	41356	51789	58036	58929	62211	48940	59528
Zmhn101746	C20H22O9	Tetrahydroxy-stilbene-O-glucoside	Others	Stilbene	980760	941710	861500	1257400	1146300	1082200	906340	946360	862370	752750	789930	704400	1076800	801630	1005100	1217800	1204400	1116300
Hmln003729	C18H34O11	Capsoside B	Others	Others	67464	67004	68851	47117	59658	48673	58258	59883	46295	110930	97341	80540	76757	58406	70301	44460	45594	67671
pmn001675	C17H22N2O10S2	4-Methoxyglucobrassicin	Others	Glucosinolates	379190	346610	351010	279610	313000	238720	316400	335140	345150	277030	234430	293340	172410	166250	208250	287670	270240	287720
Lmln001856	C21H20O13	5,7-Dihydroxy-4-oxo-2-(3,4,5-trihydroxyphenyl)-4H-chromen-3-yl-alloside	Others	Others	1475600	1635000	1503100	1134800	1166700	1167200	961790	1126600	1020400	1501800	1404200	1524200	1738100	1669800	1391600	1463100	1343500	1495200
mws1589	C18H32O16	D-Panose	Others	Saccharides and Alcohols	11205	12433	23269	11064	12637	7598.9	42133	60500	25743	17004	31383	21518	13299	16480	13741	30627	13873	35693
pme0500	C18H32O16	D-Melezitose	Others	Saccharides and Alcohols	18033	49099	26470	13766	30973	36435	42102	96069	77141	21544	23261	33437	12306	16301	20103	32274	18941	28758
pmb2653	C24H42O20	D(+)-Melezitose O-rhamnoside	Others	Saccharides and Alcohols	5357.2	7463.8	7943.6	6482.9	12282	3689.2	14503	12768	8618.7	3952.2	8490.5	5951.9	7878.4	6985	4319.5	5684.6	5704.8	8614.1
mws0851	C8H15NaO2	Sodium Valproate	Others	Others	7025800	6845600	6048000	5561500	5744800	6506500	5652400	5770700	5595300	6092400	6752500	6238500	6181700	6935000	6349500	6152100	6224600	6506000
Lmfp001509	C13H16O9	1-O-Galloyl-rhamnose	Tannins	Tannin	41708	37937	41161	45049	29041	22175	20791	16984	7488.9	34052	39142	36965	38997	42631	38642	26349	11656	18533
pmn001518	C13H16O10	1-O-Galloyl-D-glucose*	Tannins	Tannin	163170	158310	155670	145710	120120	150300	76939	77252	91498	99865	139110	152000	102760	144390	139680	65915	76584	50223
pmb2928	C13H16O10	Gallic acid-4-O-glucoside*	Tannins	Tannin	197400	225470	215240	213090	208990	191720	143730	143060	125550	381730	441040	381930	235200	231520	221400	195680	189300	172510
Hmln000873	C13H16O10	2-O-Galloyl-D-glucose*	Tannins	Tannin	58216	76360	68296	58568	53555	46273	48715	65978	46966	31706	39443	26234	51767	30424	24648	58095	45936	51983
Hmln000659	C13H16O10	3-O-Galloyl-D-glucose	Tannins	Tannin	9	9	9	9	9	9	9	9	9	41241	30960	24008	14771	15483	26667	9	9	9
pmp001287	C8H9N	N-Benzylmethylene isomethylamine	Alkaloids	Alkaloids	3009900	3301100	3185300	2980900	3169100	3033200	3510600	3576900	3434800	3662400	3729000	3773300	3224300	3241800	3272000	3357300	3375100	3328300
mws0491	C8H11N	Phenethylamine	Alkaloids	Alkaloids	105300	115680	103950	194040	168100	191830	46333	48377	50317	59118	58582	54380	122310	141050	141520	55135	45606	56745
pmp001198	C6H13NO2	6-Deoxyfagomine	Alkaloids	Alkaloids	3097100	3164000	3272900	2523500	2639800	2461400	2412400	2406200	2365500	2994700	3579400	3218900	3483500	3305400	3428900	2539900	2502400	2520500
mws0103	C9H7NO	Indole-3-carboxaldehyde	Alkaloids	Plumerane	62153	74441	78783	76923	64635	67162	56505	56753	45083	62771	59426	64263	86904	103940	79784	40110	37890	31304
pmp001201	C7H15NO3	5-Aminocycloheptane-1,2,3-triol	Alkaloids	Alkaloids	30555	29467	24317	24039	19304	25313	21543	20513	17183	24761	18596	22983	23604	18652	24708	10985	11222	13363
mws2218	C8H10N4O2	Caffeine	Alkaloids	Alkaloids	9	9	9	174460	132090	130350	9	9	9	9	9	9	9	9	9	9	9	9
mws0018	C10H26N4	Spermine	Alkaloids	Phenolamine	19688000	21102000	21863000	22624000	21690000	21406000	24738000	22763000	21066000	20600000	20103000	19686000	19292000	19999000	20390000	20641000	20250000	18223000
mws0677	C12H14N2O2	N-Acetyl-5-hydroxytryptamine	Alkaloids	Alkaloids	106440	112540	125730	137890	123900	117700	87305	85109	81218	141160	146280	175120	139660	159720	170520	90417	97669	93428
Hmcp002354	C14H14N2O	Crenatine	Alkaloids	Plumerane	13318	11829	17432	19915	16089	16650	13425	13988	13534	11980	9743.2	9082.8	13131	11172	14797	15186	11581	14264
mws1383	C12H10N4O2	Lumichrome	Alkaloids	Alkaloids	79708	94993	85120	84388	92462	89825	103010	100210	86565	97296	75254	86998	104490	89770	87856	108200	116580	103930
HJAP163	C19H25NO	N-Isobutene-2,4,8,10,12-tetradecanepentaenamide	Alkaloids	Alkaloids	43646	43546	35751	38481	41988	46216	48009	49033	52756	45785	48191	48647	50218	50179	43787	48551	45975	42647
pmb2211	C19H38N2O3	Cocamidopropyl betaine	Alkaloids	Alkaloids	240980	192770	200710	134220	107850	124030	60540	67078	84801	80048	87781	163060	420320	413740	434640	95450	77776	91886
pmp001277	C21H44NO7P	3-{(2-Aminoethoxy)(hydroxy)phosphoryl]oxy}-2-hydroxypropyl palmitate	Alkaloids	Alkaloids	10850000	11809000	10280000	12075000	10073000	10944000	5093500	4261500	4324500	9281600	9346000	8499200	11544000	11093000	11388000	5331800	4925600	5132900
pmb1912	C20H23N7O7	10-Formyltetrahydrofuran	Alkaloids	Alkaloids	8858500	10183000	9841800	11492000	9744100	10365000	11496000	10996000	10318000	8682400	9090800	8510700	9035000	10190000	10049000	9691500	9590800	10243000
pmp001280	C23H46NO7P	3-{[(2-Aminoethoxy)(hydroxy)phosphoryl]oxy}-2-hydroxypropyl-9,12-octadecenoate	Alkaloids	Alkaloids	793150	853880	806530	1011400	877950	968130	418760	356340	343020	697850	715230	794220	1142000	1111300	1074200	563900	532990	539860
pmp001279	C21H48N3O9P	Bis(N,N-Diethylethanaminium)-2-acetamido-1,5-anhydro-2-deoxy-1-[-hydroxy(phosphonato)methyl]-D-glucitol	Alkaloids	Alkaloids	1869500	1858900	1736300	2144900	1870100	1964100	857770	752590	663510	1536100	1577100	1594900	2097200	1904400	1963400	1097200	1038200	991100
pmp001274	C28H48NO7P	2-Hydroxy-5,8,11,14,17-icosapentaenoyloxy]propyl-2-(trimethylammonio)ethyl phosphate	Alkaloids	Alkaloids	1643800	1835800	1885800	1702900	1538200	1541500	1302700	1005200	1094200	1539600	1510900	1450200	2625400	2669700	2762000	2221200	2036000	2069400
pmp001275	C31H61O14N	3-Hydroxypropyl palmitate glc-glucosamine	Alkaloids	Alkaloids	209170	235840	227080	233550	250070	231670	276080	224280	163760	169860	195070	164610	168580	152230	131110	170020	148840	203460
pmb0782	C5H11N	Piperidine	Alkaloids	Alkaloids	4032100	4164900	3817500	3187100	3135800	2871700	2779500	2849500	2667700	4431800	4362200	4493000	3976700	4244500	4115100	2724000	3115000	3325300
pmb0484	C5H13NO	Choline	Alkaloids	Alkaloids	12998000	15040000	15422000	15260000	13988000	13993000	12406000	15218000	13029000	13791000	14569000	14020000	14920000	13658000	15096000	13089000	12945000	12865000
pme2433	C4H11NO2	Diethanolamine	Alkaloids	Alkaloids	17437	24781	15358	10299	12673	27260	25446	33963	22931	11712	16587	17018	18594	14062	24699	23792	23224	18871
pmb1096	C8H7N	Indole	Alkaloids	Plumerane	39846	43724	37013	41696	38520	34822	48314	49742	44612	34859	32900	34410	53477	44853	53470	28551	31406	29674
mws0191	C5H11NO2	Betaine	Alkaloids	Alkaloids	617770	670850	525800	230840	336150	309380	546650	389210	519600	1184700	1244900	1289100	590920	536010	552870	390840	444230	477410
pmb0501	C5H14N4	Agmatine	Alkaloids	Phenolamine	241870	206850	204310	111010	94879	93526	158450	147950	142440	118040	121570	103630	61891	59685	66367	55393	50491	49172
pme2268	C7H7NO2	Trigonelline	Alkaloids	Alkaloids	31031	22275	30055	23541	12456	23672	22442	20737	13004	21124	28516	15315	22790	28731	26357	35999	26820	22689
pme1137	C6H5NO3	6-Hydroxynicotinic acid	Alkaloids	Alkaloids	16937	18074	17405	43320	32665	40580	9062.9	12603	12382	19065	9247	16382	63790	60630	55242	18551	19786	33128
pma2987	C6H11N3O	Histidinol	Alkaloids	Alkaloids	23841000	22197000	21072000	19903000	20964000	20642000	23852000	22535000	21788000	21776000	22898000	21963000	21001000	20759000	20764000	21838000	20237000	21119000
mws0017	C7H19N3	Spermidine	Alkaloids	Phenolamine	150890	246030	248690	225780	218590	270650	213650	169630	151390	331920	409060	533700	465100	489700	429080	394640	288580	240500
pme1691	C7H16NO2	Acetylcholine	Alkaloids	Alkaloids	588090	545990	549660	554450	538910	590960	653520	498030	495760	588610	518950	450800	486710	514860	507810	660120	671530	653880
Lmgp000796	C8H7NO2	4-Hydroxymandelonitrile	Alkaloids	Alkaloids	1887000	1996000	1897400	1936900	1992100	2013200	1461600	1447200	1450300	1928400	2158900	1984800	1861600	1767700	2009200	2385300	2528100	2324600
mws0005	C10H12N2	Tryptamine	Alkaloids	Plumerane	49424	56907	52767	33831	27837	39810	43679	26633	36576	53284	54463	45554	35112	48290	39323	34863	21264	29214
mws1346	C6H11NO4	DL-2-Aminoadipic acid	Alkaloids	Alkaloids	440500	428250	407610	456720	515190	455660	491530	419560	417890	383570	403500	413680	476310	464330	475450	401980	465190	520610
Hmtp000776	C8H9NO3	4,5,6-Trihydroxy-2-cyclohexen-1-ylideneacetonitrile	Alkaloids	Alkaloids	8077.4	10787	8283.3	17862	17069	21875	27334	18186	22951	12496	14822	10515	15825	16709	19935	24137	18811	18288
pme1651	C10H9NO2	Indole 3-acetic acid (IAA)	Alkaloids	Plumerane	49536	46651	41022	26574	32610	28336	20550	24046	22317	49141	54947	51042	31200	33468	39067	21615	25109	22638
pme2024	C10H12N2O	Serotonin	Alkaloids	Plumerane	47555	59442	59630	119420	113560	116630	26392	27462	24143	31382	40874	58176	64572	66026	46243	89302	82474	66458
pme2244	C11H11NO2	3-Indolepropionic acid	Alkaloids	Plumerane	9510.5	10858	12329	11578	11225	10673	11383	13511	14123	7483.6	7767.2	8175.6	16033	14953	15264	9539.5	7230.6	8913.6
Hmcp001824	C12H8N2O2	Ailanindole	Alkaloids	Alkaloids	21836	33889	27390	18867	37042	27031	98403	77833	81823	15069	22994	33201	38058	28557	37341	44211	60222	60556
pmp001294	C13H25NO2	N-Methyl-2-(2-hydroxypropyl)-6-(2-hydroxybutyl)-Δ3-piperideine	Alkaloids	Piperidine alkaloids	12360	10038	9953.7	9991.3	9308.4	16505	9554.4	16412	9521.5	12920	9198.5	17382	13505	11465	7596.5	11698	13327	12990
pmp000474	C15H25NO	1-1-Oxo-2E,4E-Decadienyl-piperidine	Alkaloids	Piperidine alkaloids	1934.2	1259.5	1469.4	2036.8	963.07	1737.7	1297	1943.2	1605.3	1769.8	692.13	1334.9	1262.8	1316.1	1532.7	1652.7	1553	1011.7
mws0983	C20H39NO2	N-Oleoylethanolamine	Alkaloids	Alkaloids	468940	498990	279430	372320	313080	322450	170850	141430	141670	237610	279850	206900	327790	239430	245190	176020	180080	197640
Hmlp002485	C14H17NO9	DIBOA beta-D-glucoside	Alkaloids	Alkaloids	18651	15718	12727	29025	34374	25989	27839	22507	30664	19269	17133	9033.5	21035	18718	24108	29620	32826	26809
pmb0500	C23H26N2O5	N-p-Coumaroyl-N'-feruloylputrescine	Alkaloids	Phenolamine	5263.4	6069.9	5377.5	10260	10329	8910.3	10135	10690	12246	7405.6	7015.1	9638.1	9100.6	10598	9407.8	12407	8746.1	11308
pmp001141	C25H31NO10	Cimicifugamide	Alkaloids	Phenolamine	481360	477280	490920	481130	439830	454990	1042700	971390	1007100	375120	415630	383250	945880	966490	953140	1435700	1370500	1446100
pma0702	C29H39N3O8	N1,N8-Bis(sinapoyl)spermidine	Alkaloids	Phenolamine	259150	234030	178570	243660	301990	298310	801420	830890	935100	410370	325950	388840	516540	516720	444420	519080	592840	575300
mws1417	C9H7NO2	Indole-3-carboxylic acid	Alkaloids	Plumerane	6541.5	7789.9	6323.7	8263.6	3611.3	5140.9	9	9	9	3606	6547.3	10901	7977.8	5822.2	6847.6	3683.4	3681.7	6364.7
Lmqn000780	C17H27N3O17P2	Uridine 5'-diphospho-N-acetylglucosamine	Alkaloids	Alkaloids	38276	33781	35995	46308	40970	34501	36224	31774	34775	33495	32151	32838	36282	38305	32820	37738	34728	29914
pmp000438	C30H50O2	Betulin	Terpenoids	Triterpene	22762	21964	23675	20799	21748	21714	19052	27862	24520	28169	26501	26129	23023	23465	22038	16487	26146	17481
HJAP107	C36H60O8	Ginsenoside Rh4	Terpenoids	Triterpene Saponin	900860	815770	704860	1146300	1017600	897660	1420900	1264200	1466200	840640	778270	830070	913160	981290	1009900	1249400	1611200	1374100
Lmzp004417	C36H62O9	Ginsenoside Rf1	Terpenoids	Triterpene Saponin	67919	84965	77898	47113	42028	39917	59154	51865	63708	55813	48523	42967	44012	60830	61724	30095	22183	19717
mws4027	C36H62O10	Pseudoginsenoside RT5	Terpenoids	Triterpene Saponin	126240	155800	113190	108180	92035	91155	177550	172910	190090	98778	97501	89890	80521	65504	87505	121460	123380	109650
Hmsp005537	C36H62O10	Notoginsenoside R9	Terpenoids	Triterpene Saponin	55826	53581	54692	98661	95790	81562	181950	158360	171250	33395	45753	47539	83840	77733	92002	167250	134860	177610
Lmzp005427	C48H82O18	Ginsenoside Rd	Terpenoids	Triterpene Saponin	65986	42344	74077	51958	56945	45275	39484	49813	64060	41114	29922	54970	89700	161800	94450	29144	23282	35623
Lmzp004896	C36H62O10	(24S)-Pseudo-ginsenoside RT4	Terpenoids	Triterpene Saponin	159340	178620	106630	104640	102910	98309	198420	184200	185530	120650	109860	110150	78783	79777	58406	114110	123840	130120
pmp000702	C22H30O14	3'-O-D-glucosylgentiopicroside	Terpenoids	Sesquiterpenoids	70679	72985	66626	51434	46277	47069	47222	30345	35958	70272	67354	67714	38820	45546	36585	34439	35747	32861
Hmmp006067	C42H68O13	Oleanolic acid-3-O-glucosyl(1→2)glucoside	Terpenoids	Triterpene Saponin	8035.5	8446.2	7577.2	13121	11662	12109	11654	10349	10779	10911	8305.8	8068.2	14720	17075	15051	9141.7	9329.8	6570.8
mws4036	C36H62O9	20(S)-Ginsenoside Rh1	Terpenoids	Triterpene Saponin	570210	517250	319640	383930	380770	351080	621130	480560	783020	336210	339790	311450	447880	352940	463900	405200	501120	465880
mws4026	C36H62O9	Ginsenoside F1	Terpenoids	Triterpene Saponin	20054	20244	24315	12729	20721	19324	33424	28962	31199	16224	16277	17989	22865	17379	17699	30039	25618	31975
mws4038	C41H70O13	Notoginsenoside R2	Terpenoids	Triterpene Saponin	1623000	1236100	1391200	2027000	2053400	1725100	2476500	2568100	3004500	813610	651000	717660	1279900	1321700	1320100	1523600	1818500	1617800
mws4035	C42H72O13	Ginsenoside F2	Terpenoids	Triterpene Saponin	18153	20904	17221	17608	18032	15161	5118.2	5708.3	5153.4	10314	10787	10747	16872	16160	14545	5391	4911.4	4940.1
mws4023	C42H72O13	Ginsenoside Rg2	Terpenoids	Triterpene Saponin	1413300	1613300	1939700	1935200	1798800	1998000	1783900	2893100	3104100	1437900	1580500	1741300	1724400	1646200	1974700	2695900	2434000	2733600
mws1665	C42H72O14	Ginsenoside Rf	Terpenoids	Triterpene Saponin	127560	114470	107000	110000	91271	115510	169650	166150	154110	58434	101950	70271	68952	125730	77703	97365	119840	133050
mws1553	C42H72O14	Ginsenoside Rg1	Terpenoids	Triterpene Saponin	1876900	2682400	2303000	2228400	2926100	2173100	2658100	4495900	3187400	1601500	3112800	2060800	2494300	1872100	2353700	3237700	4562400	3429600
HJN032	C42H72O14	Sanchirhinoside A4	Terpenoids	Triterpene Saponin	1204000	1545200	1328200	1138400	1353600	1400300	1348800	1848500	1715300	1346600	1700400	2151700	1497700	1709500	1903800	1637000	1045400	1380100
HJN034	C43H74O15	Ginsenoside ST-3	Terpenoids	Triterpene Saponin	1799900	1874300	1749400	1814900	2111200	2078700	2807800	3096500	2950400	1659600	1700000	1722200	1665500	1732400	1696800	2308300	2325800	2281000
HJN033	C44H74O15	Vina-Ginsenoside R1	Terpenoids	Triterpene Saponin	15622000	13111000	13227000	13827000	11016000	9779200	16609000	19167000	17921000	12354000	12750000	11185000	9442300	11991000	13683000	13326000	17263000	15175000
mws1721	C47H80O18	Notoginsenoside R1	Terpenoids	Triterpene Saponin	899920	1078100	753550	987470	954430	978390	1033700	1264600	989800	660720	763230	647440	798820	686020	617820	731450	643040	523690
mws1666	C48H82O18	Ginsenoside Re	Terpenoids	Triterpene Saponin	247750	125090	188900	199120	252040	229750	232610	194630	231780	266190	266730	283630	292080	218560	219340	369790	297600	281910
mws1592	C48H76O19	Ginsenoside Ro	Terpenoids	Triterpene Saponin	26931	22436	26546	53950	45230	48970	28586	25358	26790	22849	18752	19405	72343	79094	74697	107240	99669	100030
Hmsn003015	C48H82O19	Notoginsenoside M	Terpenoids	Triterpene Saponin	13946	16052	11110	17476	12861	16590	18302	22300	29430	13758	10754	14366	13651	11699	10122	21989	15831	19137
HJN029	C53H90O23	Sanchirhinoside A6	Terpenoids	Triterpene Saponin	17511	29400	27308	30503	41972	50846	100650	109460	85303	19006	25795	13311	27785	24362	29793	31704	18770	22880
Hmsn004091	C54H92O23	Notoginsenoside Rb1	Terpenoids	Triterpene Saponin	4544700	4790400	4485300	3178900	4594600	4354100	9930700	12520000	11125000	4542500	4678800	4862600	4588100	4473100	4920500	5229800	5963600	5601000
Lmzn004497	C58H98O26	Notoginsenoside Fc	Terpenoids	Triterpene Saponin	18569	21151	17505	11580	11120	22204	218940	159200	180700	23246	15721	26613	24628	36394	24038	26587	51499	36033
mws4029	C30H52O3	Protopanaxdiol	Terpenoids	Triterpene	1287.1	1218.8	1065.1	892.06	1768.3	1398.3	1075.5	1341.4	1518.8	1521.4	1720.7	1521.7	2084.7	1305.9	1332.8	2132.9	1380.7	1312.9
mws4030	C30H52O4	Protopanaxtriol	Terpenoids	Triterpene	9289.3	13072	9838.4	8200.2	7580.4	7870.4	10145	14378	13533	7300.2	8996.4	8010.6	5891.4	5733.8	6632	13500	12310	11241
pmn001506	C36H58O8	Oleanolic acid-3-O-glucoside	Terpenoids	Triterpene Saponin	1310.3	1501.5	1138.8	833.56	731.72	1065.2	527.62	490.67	408.75	1137.4	1194.2	878.88	931.08	1033.7	1083	224.02	251.17	171.82
mws4028	C36H62O8	Ginsenoside K	Terpenoids	Triterpene Saponin	3641.1	4057.2	3995.9	989.03	473.96	1324.7	1866.9	3283.6	1548.5	1588	1491.5	2153.9	547.23	708	686.11	794.77	897.64	856.99
Hmsn006070	C36H62O8	Ginsenoside Rh2	Terpenoids	Triterpene Saponin	1666.5	1387.4	2834.4	392.39	666.5	527.12	1847.4	1603.8	955.87	710.27	1277.5	1421.5	9	9	9	836.65	713.36	787.32
pmn001505	C41H64O13	Oleanolic acid-3-O-xylosyl(1→3)glucuronide	Terpenoids	Triterpene Saponin	69710	65717	66220	69171	73884	71186	46163	54177	49548	64918	78435	51277	118690	127540	128130	57956	57970	50784
Hmsn004996	C41H70O13	Ginsenoside F3	Terpenoids	Triterpene Saponin	4614.9	4279.1	5402.5	4132.8	2468.7	2836.9	3474.8	3495.2	2735	4060.6	4722.8	6936.7	2467.2	3366.3	3222.9	2866.1	2647.4	2529.6
mws4022	C42H72O13	20(S)-Ginsenoside Rg3	Terpenoids	Triterpene Saponin	1982.9	2088.5	1692.7	1259.3	1854.3	1755.6	2983.5	3258.2	2828.5	2085.5	2139.8	2292.4	1326.7	1812.9	1942.1	1836.9	2291.3	3163.7
Hmsn004919	C47H80O17	Notoginsenoside Ft1	Terpenoids	Triterpene Saponin	9281.8	11171	9087.4	11968	9592.7	10524	4630.7	3456	3338.1	9241.5	9402.8	8169.7	12766	12721	13728	3420.3	4096.6	4317.8
Hmsn005090	C47H80O17	Notoginsenoside Fe	Terpenoids	Triterpene Saponin	11526	11019	10218	11612	10427	10346	4613.1	4395.3	3491.9	8912.1	8801.7	7157.4	10671	13258	12628	4173.7	3967.6	3932.7
Hmsn004596	C48H82O18	Gypenoside XVII	Terpenoids	Triterpene	1735600	2052100	2136500	1564300	1804900	1768400	3336500	3273300	3351900	2208600	2577300	2388400	2060100	1624300	1874800	2692600	2929200	2639000
Hmsn003200	C48H82O18	Notoginsenoside K	Terpenoids	Triterpene Saponin	4353	4346.1	5010.2	4668.9	6337.4	3791.1	5556.6	4776.5	7409.1	6508	3975	2480.9	4013.9	5021.6	4589.9	3190.3	9300	4554.6
Hmsn003097	C48H82O20	Notoginsenoside E	Terpenoids	Triterpene Saponin	3139.1	3430	4088.4	5230.6	4732.4	4452	3760.6	2125.1	4288.7	4904.9	3601.4	1469.4	2299.1	4297.5	1656.3	3105.9	4220.8	2446.9
Lmzn005163	C50H84O19	6''-Acetyl-ginsenoside Rd	Terpenoids	Triterpene Saponin	47905	38189	40347	47898	43823	46330	41297	46982	48102	50523	54843	52080	46897	49763	42883	46508	49196	46233
mws4021	C53H90O22	Ginsenoside Rc	Terpenoids	Triterpene Saponin	1356.3	1572.3	1341	1469.5	1350.9	1176.7	1838.6	3293.3	2589.5	1317	2429.4	1845.3	1334.3	1574	1302.5	2241.3	2037	3269.5
mws4020	C53H90O22	Ginsenoside Rb2	Terpenoids	Triterpene Saponin	1634.5	2734.8	2685.9	1836.6	1830.4	2857.1	1589.9	1879.6	1813.4	2686	2204.2	3316.2	2108.8	1656.2	2232	2703.3	2011.4	997.79
Hmsn004349	C53H90O22	Notoginsenoside L	Terpenoids	Triterpene Saponin	702470	738030	796440	1011200	811800	932620	648560	695680	660290	713140	581190	601550	809560	635150	797020	739990	622660	853600
Cmsn001419	C53H84O23	Ginsenoside Ro O-Pentoside	Terpenoids	Triterpene Saponin	3800.2	3703.7	3922.1	3076.4	2546.7	3310.1	3628.8	4091.3	2807.1	6519.6	5039.4	4566.4	4284.3	3197.8	5333.6	2325.6	2267.4	3159.6
mws1605	C54H92O23	Ginsenoside Rb1	Terpenoids	Triterpene Saponin	6134.5	5615.8	7411.8	8935.2	5706.3	8214.8	5328.2	5793.9	5697.3	6501.6	6886.5	6415.6	6345.7	8054	6703.8	6035.2	5692.7	6068
Hmsn003355	C54H92O24	Notoginsenoside A	Terpenoids	Triterpene Saponin	27390	47810	34840	23332	39398	21952	97007	89529	82965	35834	32103	23033	43744	29632	20427	31978	38047	43903
Cmsn001412	C56H94O24	Ginsenoside Rg3 O-acetyl-O-glucoside-O-glucoside	Terpenoids	Triterpene Saponin	13757	17630	15067	7269	11275	7059.6	20871	18824	14825	19037	14478	17980	13941	13082	14330	9760.7	15687	13348
pme0275	C5H8O3	4-Oxopentanoic Acid	Organic acids	Organic acids	17287	12687	13605	11597	13282	16144	11949	11683	8322.7	10255	16244	13143	15977	15738	15747	13467	13584	15316
mws0671	C4H9NO3	L-Homoserine	Organic acids	Organic acids	326350	399410	227290	155060	466060	323230	466480	247080	563780	340310	379510	331510	293660	266350	182240	300650	376460	405050
Lmbp000668	C6H5NO2	Isonicotinic acid	Organic acids	Organic acids	522190	495900	511180	636620	613590	594140	501780	482070	470290	457510	519230	519060	594550	598400	626390	469160	451050	465510
Lmqp000873	C4H4O3	Succinic anhydride	Organic acids	Organic acids	615250	581520	632030	697410	686340	639290	838140	901530	773980	732890	760150	707450	657390	641550	634620	648210	658540	602470
mws4052	C4H7NO2	1-Aminocyclopropane-1-carboxylic acid	Organic acids	Organic acids	36317	43282	40139	32124	45214	40222	38831	34612	42201	35551	37256	32616	28591	38211	29168	39050	27745	26922
pme3011	C4H9NO2	γ-Aminobutyric acid	Organic acids	Organic acids	3338900	2670700	2675500	970820	1254100	1553800	1357500	1007900	1578900	2725400	3089800	3046400	1434100	1805800	1180200	1006100	1071100	1185800
pme0274	C6H13NO2	6-Aminocaproic acid	Organic acids	Organic acids	3432100	3863600	3503600	2502500	2449400	1894700	2280000	2233300	2514500	3341400	3669100	3382400	3445000	3753100	3465800	2657200	2227400	2477800
pme0295	C6H11NO3	4-Acetamidobutyric acid	Organic acids	Organic acids	197820	207580	192390	121520	127000	114020	103040	103650	129930	163970	180920	160480	111710	127500	119940	70583	71246	70663
mws0567	C5H11N3O2	4-Guanidinobutyric acid	Organic acids	Organic acids	2758000	2714600	2838400	3902100	3408300	3479200	3704400	3667700	3540700	1713400	1846500	1787600	2487200	2176500	2442600	3372000	3484100	3347700
mws0596	C7H7NO3	3-Hydroxyanthranilic acid	Organic acids	Organic acids	17700	9524	17007	28100	20506	27183	19149	13644	20918	9373	13970	10264	19052	21523	18513	16251	13598	18943
pme3009	C6H6O6	Trans-Citridic acid	Organic acids	Organic acids	601250	352340	500450	313690	306360	249410	381610	481190	355860	329270	303720	320790	374620	351120	433760	246500	253350	203690
mws0832	C10H16N4O3	2-(4-Aminobutanamido)-3-(1-methyl-1H-imidazol-5-yl)propanoic acid	Organic acids	Organic acids	6137.6	5588.7	6833.5	3931.7	2898.8	5610	3690	4517.5	5175	6323.7	5350.6	3272.8	2419.5	5220.1	2757.9	7217.3	8038.3	5162.8
pme1975	C3H4O4	Malonic acid	Organic acids	Organic acids	3462600	3297100	3451400	3468700	3869600	3735300	8655800	9238300	9049600	2954700	2988300	3174900	3651200	4028200	4239900	5722800	5689300	5744100
mws0376	C4H4O4	Fumaric acid	Organic acids	Organic acids	158100	168240	160090	142210	153220	141120	145630	154420	159350	185370	168790	197240	176620	156450	171760	134700	110880	127780
mws0470	C4H6O4	Methylmalonic acid	Organic acids	Organic acids	33942000	29612000	28273000	28727000	27988000	30363000	40970000	36908000	34569000	43089000	41330000	39036000	36038000	32945000	36217000	28942000	28291000	29565000
mws0192	C4H6O4	Succinic acid	Organic acids	Organic acids	28897000	25389000	26845000	27166000	23703000	25796000	33142000	31552000	29576000	37416000	36702000	34810000	30961000	28846000	30798000	25186000	24199000	25381000
mws1167	C4H4O5	Oxaloacetic acid	Organic acids	Organic acids	72539	60466	88925	41220	42302	44267	27640	20186	23896	24144	31054	15209	23952	27290	32023	40759	33874	41670
mws0473	C5H8O4	2-Methylsuccinic acid	Organic acids	Organic acids	586320	529460	546610	482970	460610	473160	326890	345940	309640	820660	765890	772730	526570	506740	547700	304410	282230	329130
mws0275	C4H6O5	L-Malic acid	Organic acids	Organic acids	1305700	1319100	1386300	1256000	1250200	1135600	1269000	1299700	1272100	1255100	1266900	1321700	1251600	1309800	1288000	1380500	1194800	1270000
Lmbn002862	C7H6O3	3-Hydroxybenzoic Acid	Organic acids	Organic acids	302160	238750	295800	681410	630260	621650	295870	288590	296580	1432700	1386200	1499900	1556600	1440600	1419500	457940	465310	395530
Lmmn001643	C9H8O3	2-Hydroxycinnamic acid	Organic acids	Organic acids	1041600	1095900	980250	1237100	975780	1075900	814110	744450	687570	1018500	1130700	940920	1562000	1584300	1551300	1728100	1684400	1775700
pme0282	C8H6O4	Phthalic acid*	Organic acids	Organic acids	143720	140670	150780	107940	132710	116900	99123	93927	98364	173040	197160	190380	284680	264770	308210	173620	178300	164160
mws0344	C5H10O6	D-Xylonic acid	Organic acids	Organic acids	4720300	4658800	4578600	4131700	4712600	4383900	4498900	4633700	4914700	4537700	4773400	4013000	4720200	4489100	4858200	3997600	4052600	4097100
mws0242	C8H14O4	Suberic Acid	Organic acids	Organic acids	56166	39865	42468	44701	31811	39375	17812	21493	24173	31718	27475	41817	54521	56789	47319	32804	13333	22250
mws0281	C6H8O7	Citric Acid	Organic acids	Organic acids	13088000	15110000	13866000	11354000	13136000	12219000	13202000	13549000	13429000	15363000	16485000	14753000	11574000	14017000	12081000	12543000	13168000	13634000
Lmmn003323	C16H32O3	2-Hydroxyhexadecanoic acid	Organic acids	Organic acids	13038000	13513000	12991000	16345000	14118000	15238000	5543400	5118300	4859800	13347000	12527000	12249000	17929000	19022000	18345000	6125600	5951400	5760800
pme2601	C3H6O3	3-Hydroxypropanoic acid	Organic acids	Organic acids	7096.9	5125.4	4078.3	11491	12445	9930.5	6738.7	3876.4	3397	7716	5554.9	9288.9	11160	10842	10428	7392.2	5750.6	8243.1
mws0576	C4H8O3	3-Hydroxybutyric acid	Organic acids	Organic acids	3224300	3041800	3131700	3456400	3782500	3615000	8781700	8785800	9173800	2904800	2756300	3044200	3641500	3815600	4065400	5504100	5483700	5161200
mws0574	C4H8O3	2-Hydroxyisobutyric acid	Organic acids	Organic acids	12053	11022	11398	7586.6	10276	8292.6	2569.1	3138.6	3627.3	16953	15564	15073	6375.6	11748	10510	2716.9	2881.1	3067.2
mws0823	C5H8O3	3-Methyl-2-Oxobutanoic acid	Organic acids	Organic acids	79777	80813	78079	65758	70614	103540	62202	71896	62174	67496	87700	76314	82612	90558	88221	76944	69774	66990
pme1730	C4H6O4	D-Erythronolactone	Organic acids	Organic acids	12115	7692.2	7732	13409	6193.6	12707	17226	19340	17638	9997.6	10877	10973	12819	9241.4	7422.6	12712	12201	11632
mws0147	C5H10O3	β-Hydroxyisovaleric acid	Organic acids	Organic acids	113200	114050	125700	92803	79319	81099	65360	65921	61371	109260	104950	112370	113160	99564	109830	62740	71384	74687
pme3096	C3H5NO4	Aminomalonic acid	Organic acids	Organic acids	1872000	1771300	1624500	1709100	1668900	1652300	2319400	2147700	2092800	2435300	2284100	2171900	2015400	1943100	2099100	1736300	1666900	1736900
pme1216	C6H5NO2	2-Picolinic acid	Organic acids	Organic acids	211740	198740	191710	214720	227460	244240	223420	197740	193860	201180	209560	210320	230850	256990	259590	198850	181020	185470
mws0425	C5H6O4	Citraconic acid	Organic acids	Organic acids	29387	21010	22837	32723	25644	37970	19301	21802	15717	20361	22282	21239	40687	31168	35888	37551	21277	27604
pme3034	C5H8O4	Ethylmalonic acid	Organic acids	Organic acids	22380	26949	25082	21890	17414	21483	13432	13590	12758	35864	27962	31102	21727	22312	21463	10965	15268	10847
pme0243	C5H8O4	Glutaric acid	Organic acids	Organic acids	539320	495480	498370	443760	407230	447400	288810	316170	306710	730040	720020	724410	487710	459800	492720	303290	293830	286760
mws0972	C6H12O3	6-Hydroxyhexanoic acid	Organic acids	Organic acids	26450	17399	15886	14403	13110	15756	9504.8	15991	9196.4	15627	19366	18420	19567	20934	16943	12966	9664.1	12932
pme3207	C6H6O4	Muconic acid	Organic acids	Organic acids	223240	205470	236890	182200	170120	169020	144240	163240	190340	76849	75739	76473	154690	190260	143850	267240	270130	202260
pme2380	C5H6O5	α-Ketoglutaric acid	Organic acids	Organic acids	339260	338470	417690	386880	362290	319600	391530	423730	421830	286620	281220	354520	397310	468880	477920	442210	433830	395610
mws0208	C6H10O4	Adipic Acid	Organic acids	Organic acids	664900	620570	589070	489630	497840	518970	366200	376720	373550	699420	702280	771100	529970	551450	509370	379570	367400	367950
Lmbn001609	C6H10O4	2-Acetyl-2-Hydroxybutanoic Acid	Organic acids	Organic acids	57596	59038	49474	48924	53390	61907	26571	37641	35128	60658	59909	73417	48524	54023	54347	30609	21873	27194
mws0924	C6H10O4	2-Methylglutaric acid	Organic acids	Organic acids	595440	568360	518950	475650	456280	480060	323050	348690	333130	609020	625620	666960	475190	516410	505300	322260	303030	326300
pmb2826	C5H8O5	L-Citramalic acid	Organic acids	Organic acids	7714.5	13935	11961	9944.4	12150	10400	9747.2	15020	13589	11852	15792	14631	16319	10327	7970.4	6753.7	11965	18114
pme3154	C6H12O4	Mevalonic acid	Organic acids	Organic acids	1516300	1378700	1170600	1676300	1425500	1589800	1034600	877330	838000	864650	889390	857360	1640900	1982000	2030300	661590	723800	627830
mws0262	C4H6O6	L-Tartaric acid	Organic acids	Organic acids	16737	21965	20525	25777	25306	29509	27550	17440	22214	22318	29299	24517	27966	22175	22878	41789	36213	36386
mws0639	C7H6O4	2,3-Dihydroxybenzoic Acid*	Organic acids	Organic acids	205750	194200	173130	210560	214830	232730	401050	470870	479130	158460	148350	162040	317750	335830	313800	444390	410870	391190
pmb3099	C4H11O4P	Diethyl phosphate	Organic acids	Organic acids	11635	13743	12812	10186	11556	11976	9109.9	12761	10693	9714.7	11636	13988	10579	18154	14412	12027	15961	15697
pme2589	C6H8O5	2-Oxoadipic acid	Organic acids	Organic acids	27103	34235	36803	24423	33184	29759	25748	22502	26580	34771	33101	31511	36187	32980	39322	31839	19567	38593
mws0159	C9H8O3	Phenylpyruvic acid	Organic acids	Organic acids	23014	30398	24724	27899	19163	20393	12641	15211	13044	27882	25748	26241	30276	37780	25671	35382	34688	37644
mws2125	C3H5O6P	Phosphoenolpyruvate	Organic acids	Organic acids	30921	29796	34989	28844	24655	24415	39948	26905	29441	25810	32859	29798	26054	30683	25335	33368	23030	30092
Lmbn003524	C9H16O3	9-Oxononanoic acid	Organic acids	Organic acids	18663	14815	17188	9420.7	14896	15216	12270	14389	7668.9	13693	17965	16042	18665	18550	16160	9083.6	14269	11570
Zmgn004439	C10H20O2	Decanoic acid	Organic acids	Organic acids	2630.6	1896	1529.1	2828.1	3047.8	3708.5	2761.4	2679.2	3035.5	2097.1	2816.6	2447.5	3356.7	3109.7	3137.3	2891.9	2916	2782.6
pmb3101	C7H12O5	2-Isopropylmalic Acid	Organic acids	Organic acids	237600	246580	298640	363340	357580	312340	192250	164230	171950	433720	446310	445820	283860	356690	316430	164370	178000	169980
mws0237	C9H16O4	Azelaic acid	Organic acids	Organic acids	888000	711340	975700	514820	451250	453310	299910	336200	274160	383030	370460	525600	947470	989610	945890	345260	273590	261370
mws0277	C7H12O6	Quinic Acid	Organic acids	Organic acids	9482300	9789500	10088000	8969600	9591400	8930700	8987600	8630300	9039200	11674000	10586000	11618000	9929900	10517000	9998100	10628000	10471000	9746900
mws1189	C6H10O7	D-Galacturonic acid	Organic acids	Organic acids	42582	43250	42389	53070	45348	47822	59229	46156	51648	43418	62641	59791	46396	37929	42902	40442	33288	35103
pme2710	C12H20O3	Dihydrojasmonic acid	Organic acids	Organic acids	8073.8	9216.4	11765	9	9	9	8392.7	12105	5469.8	13648	12953	12498	4952.9	5201.4	5966.1	3072.9	4934.1	4240.6
pmb2657	C10H18N4O6	Argininosuccinic acid	Organic acids	Organic acids	45269	44273	38475	32824	42483	34286	29225	29191	25881	45681	46058	49028	40396	40630	39417	35318	34411	34199
pmb1574	C18H28O2	9,12-Octadecadien-6-Ynoic Acid	Lipids	Free fatty acids	73450	72216	65133	66778	47115	47713	21290	19682	22172	74940	87076	68956	55077	63395	45198	13148	12443	14924
pmb1650	C18H30O2	Octadeca-11E,13E,15Z-trienoic acid	Lipids	Free fatty acids	15500000	15010000	15595000	15277000	14476000	15072000	13602000	13857000	13190000	13751000	13907000	14309000	17120000	18741000	16369000	16584000	15399000	15595000
YC512118	C18H35NO	Oleamide (9-Octadecenamide)	Lipids	Free fatty acids	102240	62750	188420	55887	72306	60270	21069	142140	36484	30139	44329	94908	88295	30186	34641	93611	43205	33242
pmb0885	C18H26O3	4-Oxo-9Z,11Z,13E,15E-Octadecatetraenoic Acid	Lipids	Free fatty acids	3107.7	5426.7	3445.2	3450.2	4539.8	2991	2065.6	1552	954.54	3562.6	2938.6	3455.2	3693.5	4225.7	3931.7	1584.6	1523	1581.2
mws1349	C18H39NO2	Dihydrosphingosine	Lipids	Sphingolipids	27474	54381	31374	43333	33439	35468	12308	13996	9140.9	23450	25434	28060	51444	51809	54378	17650	17567	18060
pmb2221	C18H39NO3	4-Hydroxysphinganine	Lipids	Sphingolipids	58730	53962	47720	67841	60922	64207	49530	38170	37154	65540	56187	61094	68460	77732	70554	46315	42547	41535
pmp001284	C19H38O4	Monopalmitin	Lipids	Glycerol ester	23665	21421	12843	17044	24018	29771	29108	27608	31972	15931	13344	11684	17642	18755	25651	24179	32861	21836
Lmhp011388	C21H36O4	2-α-Linolenoyl-glycerol*	Lipids	Glycerol ester	320380	320860	276770	215220	198060	204040	449720	386350	377660	261710	245420	267910	318620	337220	332980	521370	497760	572820
Lmhp011562	C21H36O4	1-α-Linolenoyl-glycerol	Lipids	Glycerol ester	170920	164220	132670	115420	115340	115730	246290	212700	219360	114000	123050	129140	206830	202580	201060	363730	332830	384400
Lmhp012042	C21H38O4	2-Linoleoylglycerol	Lipids	Glycerol ester	448380	433600	379550	311950	324510	330990	541870	510300	470120	395730	340320	344890	467530	500240	448840	535630	491080	612690
Lmhp112042	C21H38O4	1-Linoleoylglycerol*	Lipids	Glycerol ester	225240	209920	196590	159210	163890	155700	264180	213260	227990	154940	149100	164080	214010	201260	223660	300940	268890	325450
pmb0296	C21H40O4	1-Oleoyl-Sn-Glycerol	Lipids	Glycerol ester	241350	244960	253940	125950	115370	119500	175340	184680	183340	175100	182520	208920	102160	95165	102970	92059	108510	130610
Lmhp008337	C19H40NO7P	LysoPE 14:0(2n isomer)*	Lipids	LPE	6524.1	11624	9184.1	9	9	9	32310	28766	26991	4330.8	6912.8	2800.1	7664.5	7848.6	7799.4	22607	28429	23796
pmb0864	C19H40NO7P	LysoPE 14:0	Lipids	LPE	24419	28777	28164	28460	22050	24716	16496	17018	14983	22881	21149	22637	26968	27361	26030	19283	19627	19605
Lmhp009187	C20H42NO7P	LysoPE 15:0	Lipids	LPE	167610	162370	156620	155100	152140	148720	73987	62486	65169	133970	136890	127370	126900	128980	131980	78735	79779	76496
Lmhp008763	C21H42NO7P	LysoPE 16:1(2n isomer)*	Lipids	LPE	111630	163750	122490	109380	92774	133940	296620	289910	282990	169820	153620	145770	234250	259040	268390	269700	270360	275550
Lmhp009034	C21H42NO7P	LysoPE 16:1	Lipids	LPE	120000	146770	127720	167610	137810	164330	140880	133320	129370	111280	104830	106310	194460	178970	186810	118460	116900	114110
pmd0160	C21H44NO7P	LysoPE 16:0(2n isomer)*	Lipids	LPE	1178000	1287400	1191200	1263900	1048300	1152500	665360	556060	538430	1124800	1166300	1096100	1320800	1357300	1342700	676550	639480	643400
pmb0876	C21H44NO7P	LysoPE 16:0	Lipids	LPE	10452000	11440000	10123000	11780000	10334000	10984000	5153400	4319500	4254500	9187700	9144400	9072700	11188000	11467000	10939000	5140600	5081100	5021100
pmd0130	C22H46NO7P	LysoPC 14:0	Lipids	LPC	9232.4	11540	10453	9245.3	6211.7	8408.8	12680	11045	13208	10218	10170	11133	21584	20032	24479	17321	15464	14092
Lmhp008233	C23H40NO7P	LysoPE 18:4	Lipids	LPE	235890	287990	269510	271090	165690	230580	292350	211110	234130	198260	215550	189800	842050	825260	934710	704930	670540	656510
Lmhp008589	C23H42NO7P	LysoPE 18:3(2n isomer)*	Lipids	LPE	158470	161960	182360	127470	94542	116890	165530	134830	146380	115580	115540	119270	334620	327280	363960	319140	342580	282720
Lmhp008801	C23H42NO7P	LysoPE 18:3	Lipids	LPE	601280	717860	628450	579880	379370	457580	571040	399910	415150	468720	525040	442160	1308800	1297200	1397600	1265700	1293800	1251000
pmb2260	C23H46NO7P	LysoPC 15:1	Lipids	LPC	50577	62088	58315	37472	38807	36161	26435	26354	26225	38675	42691	40603	62381	60726	61704	40892	36350	36578
mws0289	C23H46NO7P	LysoPE 18:1	Lipids	LPE	765440	832560	806860	1019000	803680	953250	420150	355160	336150	667830	694620	779890	1095300	1102500	1127500	560070	529990	531100
pmb0856	C23H46NO7P	LysoPE 18:1(2n isomer)*	Lipids	LPE	963390	1096600	1028800	729780	564980	678430	826140	667570	668720	823600	871810	908630	1448700	1490900	1518400	1539700	1450200	1493900
pmb0880	C23H48NO7P	LysoPE 18:0(2n isomer)*	Lipids	LPE	6222.4	7817	5439	4965.1	3833.4	6074.4	4192.1	2664.8	3134.6	4929.8	4797.5	6117.3	8444.3	8689.9	9355	9625.7	8981.7	10687
pmb2319	C23H48NO7P	LysoPC 15:0	Lipids	LPC	57979	70150	66441	64795	51328	57967	52344	42435	50019	46505	47974	48701	154860	147390	170440	88747	90921	87786
pmb0863	C24H46NO7P	LysoPC 16:2(2n isomer)*	Lipids	LPC	10728	19175	14395	39668	19414	26709	34454	26896	28802	13355	18903	11284	136440	133250	156470	63063	62248	54207
pmp001270	C24H48NO7P	LysoPC 16:1	Lipids	LPC	163830	170670	166230	209180	165040	187740	164600	134780	130110	115380	120550	128100	276220	266200	261420	145010	140390	133770
pmb0855	C24H50NO7P	LysoPC 16:0	Lipids	LPC	25669000	25919000	24034000	26399000	22300000	22952000	12877000	10587000	10983000	21606000	21361000	20639000	25969000	26099000	26487000	12794000	12075000	11762000
pmd0132	C24H50NO7P	LysoPC 16:0(2n isomer)*	Lipids	LPC	2186500	2500900	2239600	2283600	1782900	1993900	1632600	1264900	1309900	1981100	1997100	1845200	3616800	3469000	3752900	1970600	1778600	1770500
Lmhp008718	C25H48NO7P	LysoPC 17:2	Lipids	LPC	160380	165780	170380	173140	132730	150700	248970	205110	220260	114350	134980	116270	566800	521900	600430	415470	390880	346330
Lmhp009590	C25H50NO7P	LysoPC 17:1	Lipids	LPC	186260	204230	198050	197720	141550	174900	341380	276060	301820	126830	136140	127510	478360	457800	526320	438830	430660	424370
pmb2406	C25H52NO7P	LysoPC 17:0	Lipids	LPC	50678	51305	50676	49050	39225	45777	37908	32409	33854	39287	38704	37287	66459	64097	56660	45436	50451	41498
Lmhp009526	C27H46O9	2-α-Linolenoyl-glycerol-1-O-glucoside	Lipids	Glycerol ester	8399.8	6792.1	7628.4	3500.7	2223	2884.7	12301	12999	13744	8444.4	7244.1	5128.7	4246.8	4625.2	4525.3	7100.2	6472.8	11865
Lmhp009773	C27H46O9	1-α-Linolenoyl-glycerol-3-O-glucoside	Lipids	Glycerol ester	2141.5	3064.6	3053	2533.2	2577.8	3020	10238	9419.9	7594	2157.4	3527.1	4330	3309.9	4608.3	4001.4	4230.2	5488	5316.8
Hmqp006235	C26H46NO7P	LysoPC 18:4	Lipids	LPC	1795900	2185900	2044700	2668200	1751300	2002500	3203300	2329900	2598800	1648200	1820200	1613300	10631000	9749600	11473000	5836200	5721400	5072200
Lmhp010334	C27H48O9	2-Linoleoylglycerol-1-O-glucoside	Lipids	Glycerol ester	8598.7	9729.8	7389.5	2614.3	6006.4	3352.9	8439	7960.3	8007	6476	6019.8	6947.2	4087.8	4444.5	3882.5	4886.9	5939.7	5940.5
Lmhp010573	C27H48O9	1-Linoleoylglycerol-3-O-glucoside	Lipids	Glycerol ester	3362.9	1320.9	3294.9	1978.4	1425.1	1694.8	5303.7	5356.9	2811.8	2573.2	3168.5	2055.3	1206	1661.1	1148.8	1434.4	1916.2	1066
pmb0865	C26H48NO7P	LysoPC 18:3(2n isomer)*	Lipids	LPC	2814300	3760000	3448000	3877900	2352400	2765800	3899100	2355200	2689100	2417700	2667800	2108000	12096000	11281000	12803000	8113800	7613100	6702500
pmb0854	C26H48NO7P	LysoPC 18:3	Lipids	LPC	616380	663580	674310	657280	551460	555990	560740	399320	426710	531740	527000	519000	1311300	1130900	1275700	766400	778100	683880
pmp001273	C26H50NO7P	LysoPC 18:2	Lipids	LPC	896680	971090	934390	821930	699460	729210	628670	490510	555600	698380	749790	703190	1446800	1297700	1426300	984870	978150	901750
pmp001251	C26H50NO7P	LysoPC 18:2(2n isomer)*	Lipids	LPC	513120	575870	545090	580720	359450	429200	551130	389200	420740	367900	425050	365500	1258300	1151400	1267700	984430	920700	889240
pmp001281	C26H52NO7P	LysoPC 18:1	Lipids	LPC	3507300	3788700	3503600	3518300	3176200	3274900	1990600	1613100	1626500	3273500	3251500	3517600	5004400	5048500	5387600	2756300	2785000	2578500
Lmhp010190	C26H52NO7P	LysoPC 18:1(2n isomer)*	Lipids	LPC	9970400	11547000	10989000	9565200	6849000	7920900	7556400	5291700	5821500	7081500	7444500	7239200	25642000	23984000	26703000	16158000	15957000	14800000
mws0126	C26H54NO7P	LysoPC 18:0	Lipids	LPC	1236200	1298000	1149600	1353100	1048400	1214100	816800	651620	645870	1192300	1132000	1115300	1259800	1278300	1311400	589710	567010	565710
pmd0136	C26H54NO7P	LysoPC 18:0(2n isomer)*	Lipids	LPC	169760	188240	168360	158300	127870	140940	108460	67425	84961	162410	157250	150670	191640	186720	201120	112290	109620	104060
Lmhp008744	C33H56O14	1-α-Linolenoyl-glycerol-2,3-di-O-glucoside	Lipids	Glycerol ester	2537.3	4053.6	1968.3	2699.1	2879.7	2817.9	2656.4	2727.2	3553.6	4131.9	3058.7	1914.1	1516.2	1484.9	1892.8	2133.6	2650.7	1447.7
pmp001276	C33H56O14	1-Linolenoyl-rac-glycerol-diglucoside	Lipids	Free fatty acids	473720	584510	505390	726530	603180	638030	645350	586490	579010	504870	404360	517130	464220	446520	472380	502120	493600	541570
Lmhp009384	C33H58O14	1-Linoleoylglycerol-2,3-di-O-glucoside	Lipids	Glycerol ester	8374.7	9576	12495	5096.9	8304.4	4821.6	9391.1	7626.8	11282	6685.2	9492	7410.2	3887	6698.6	6839.5	5808.4	8094.6	6747
pmp001271	C33H58O14	1-Linoleoyl-sn-glycerol-diglucoside	Lipids	Free fatty acids	7455.3	10075	11951	4499.1	4418.5	6236.5	10867	8013.5	8219.6	8374.2	8357.7	7653.4	3854.2	6404.7	4877.3	7186.4	5662.9	5198.2
Lmhp009190	C33H58O14	2-Linoleoylglycerol-1,3-di-O-glucoside	Lipids	Glycerol ester	43637	78959	48224	19945	15049	27775	35973	36299	37345	23447	29986	29530	22885	28323	27743	20691	25527	28994
mws0120	C8H20NO6P	Choline Alfoscerate	Lipids	PC	199830	259770	158830	193070	306990	326160	425050	366200	415430	276480	328140	261580	299630	385150	342320	405660	457400	431100
pmb0889	C18H30O2	Punicic acid (9Z,11E,13Z-octadecatrienoic acid)	Lipids	Free fatty acids	2238700	2306300	2114800	1724300	1418700	1483700	542710	532910	541030	1635100	1628500	1628000	1054200	1103900	1127000	1353700	1323500	1310600
pmb0874	C23H44NO7P	LysoPE 18:2(2n isomer)*	Lipids	LPE	484820	589890	527240	451930	320050	403170	484500	322340	366570	383390	453120	378520	884730	840020	906870	959850	965290	899280
pmb0881	C23H44NO7P	LysoPE 18:2	Lipids	LPE	57683	68326	67953	57052	43024	50481	50873	37968	37581	51334	52496	51822	91858	84589	87545	85925	88718	79697
Lmhp010757	C25H48NO7P	LysoPE 20:2	Lipids	LPE	502170	559750	488040	647830	475660	577720	211010	166440	154610	427030	396850	373450	519550	519760	482040	282030	278460	277640
pmc0960	C28H50NO7P	LysoPC 20:4	Lipids	LPC	1227600	1434200	1210500	2446600	1572000	1870800	2238800	1774600	1592800	897860	923380	899080	4575100	4695500	5236000	2759500	2653900	2622000
pmd0147	C28H54NO7P	LysoPC 20:2	Lipids	LPC	434280	457050	434310	423520	355270	393960	217750	185820	178570	344270	352390	321880	423270	402750	379580	241270	215970	209230
mws0752	C11H22O2	Undecylic Acid	Lipids	Free fatty acids	1137900	786410	825890	961010	1016600	1965500	1707500	1959500	1248900	951630	1279100	1056500	1408200	1600500	1572700	1673300	1975200	1383200
pmb2640	C12H24O2	Dodecanoic acid (Lauric acid)	Lipids	Free fatty acids	270640	248050	220460	638540	601530	640510	289700	294150	258720	259320	310910	280630	455820	498010	492720	289100	296050	311990
mws5045	C12H24O3	12-Hydroxydodecanoic acid	Lipids	Free fatty acids	1459.6	2124.6	3018.8	2113.4	2246.8	1741.6	2830.2	2984.5	1255.5	1817.4	2063.4	2637.8	2147.5	2668.6	3349.5	2909.7	1649.5	1774.1
pmb2643	C14H26O2	Myristoleic acid	Lipids	Free fatty acids	1641.4	1724.6	1743.8	1893.5	1931.6	2619.3	1622.4	1377.4	1315.6	1395	1551.1	2485.9	3198	2559.2	3557.8	1610.4	1624.5	3076.9
Zmjn003398	C12H20O4	2-Dodecenedioic acid	Lipids	Free fatty acids	15259	13876	16021	10135	8469.1	9202.8	5685.9	7306.3	6115.9	10204	9257	11302	11706	12369	13277	5965.8	5318.7	5815
pme2827	C16H32O	Palmitaldehyde	Lipids	Free fatty acids	6069300	5152400	5609300	4682100	5746800	6667600	5318400	7056900	5251500	4617100	6707000	6224800	4625300	5146100	4936900	6799600	6737400	6916800
mws0361	C16H30O2	Palmitoleic Acid	Lipids	Free fatty acids	5539.8	4879.2	5468.2	7380.4	7185.3	8143.1	4570	3828.2	5336.7	3350.9	3120.8	4702.4	9497.1	7776.1	7593.5	6101.4	6303.2	6885.8
Hmsn000210	C17H30O2	Methyl 7,10-hexadecadienoate	Lipids	Free fatty acids	4951900	5121000	5701300	4372500	5206400	4881600	5056400	5433000	5190800	4824900	5682900	5610700	5205100	5676700	4895500	5541600	5082900	4700300
mws0383	C17H32O2	10-Heptadecenoic Acid	Lipids	Free fatty acids	130450	99742	133290	134760	124310	109740	125410	96712	149770	117200	100840	157600	199390	167250	185420	163970	107240	225340
mws0362	C17H34O2	Heptadecanoic acid	Lipids	Free fatty acids	262790	284950	289770	418160	340850	336560	210600	163470	179290	421350	394510	384210	366320	359890	379650	217270	226570	241280
mws0366	C18H30O2	γ-Linolenic Acid	Lipids	Free fatty acids	156700	161350	173760	170280	241830	222430	123520	89914	111100	170360	187640	155910	136050	160870	147390	185990	151450	135450
mws0367	C18H30O2	α-Linolenic Acid	Lipids	Free fatty acids	20407000	21623000	22943000	17851000	16853000	15853000	15436000	15240000	15557000	18303000	17553000	17357000	19270000	19055000	18898000	19489000	19233000	18696000
mws1491	C18H32O2	Linoleic acid	Lipids	Free fatty acids	20973000	23196000	25550000	23629000	19409000	17384000	17321000	17689000	19943000	25764000	23186000	23306000	18727000	20314000	19066000	20014000	16741000	21216000
mws0396	C18H34O2	Elaidic Acid	Lipids	Free fatty acids	7450700	7365100	8448000	7748400	7165800	6817500	9424900	8710400	9549300	12511000	11897000	15116000	9451400	9066900	9876600	10191000	8490700	9773400
mws2623	C18H34O2	11-Octadecanoic acid(Vaccenic acid)	Lipids	Free fatty acids	1075400	1113000	1165300	1116600	1091900	1079300	1577900	1364500	1588900	2143300	1914800	2769400	1383700	1454000	1554100	1552500	1307800	1569900
mws1489	C18H36O2	Stearic Acid	Lipids	Free fatty acids	79905000	85208000	92069000	92480000	74408000	77536000	63995000	72192000	79770000	85228000	75903000	75935000	76564000	66797000	76741000	69483000	72203000	82206000
pmb2787	C18H30O3	9-Oxo-10E,12Z-octadecadienoic acid	Lipids	Free fatty acids	66632	75179	67065	74394	64646	68483	28849	26934	25761	71946	67487	60769	42031	44334	39501	29205	28923	25700
pmb2792	C18H30O3	13-Hydroxy-6,9,11-octadecatrienoic acid	Lipids	Free fatty acids	107850	71547	42510	52086	81608	84622	103560	46874	64735	90366	142490	82642	137120	104540	38577	79589	168750	62904
Lmbn005662	C18H32O3	9(10)-EpOME;(9R,10S)-(12Z)-9,10-Epoxyoctadecenoic acid	Lipids	Free fatty acids	12846	16100	14417	14286	11794	10389	10654	9419	9174.4	13968	12915	14002	13941	13834	13850	10959	8700.6	10492
pmb2799	C18H32O3	12,13-Epoxy-9-Octadecenoic Acid	Lipids	Free fatty acids	11844	14313	13684	10578	9940.6	10309	8457.3	8171.4	8598.2	13953	12020	13077	11843	11136	11629	11054	10413	10653
Lmbn005369	C18H32O3	13(S)-HODE;13(S)-Hydroxyoctadeca-9Z,11E-dienoic acid	Lipids	Free fatty acids	1086800	1073500	1046200	660450	544100	584520	259070	246530	255960	693480	691620	669040	544230	536110	556440	662050	642470	657330
Rfmb091	C18H32O3	9S-Hydroxy-10E,12Z-octadecadienoic acid	Lipids	Free fatty acids	1149200	1171400	1128400	724880	605110	629760	275340	264310	271400	758850	758800	716110	576920	598660	599430	762730	713420	733340
Zmyn005384	C18H36O3	2R-Hydroxyoctadecanoic Acid	Lipids	Free fatty acids	200360	223350	211400	209190	184970	200310	119630	120380	120510	251330	259150	245410	245170	273830	283900	138940	121240	141370
mws0397	C20H30O2	Cis-5,8,11,14,17-Eicosapentaenoic Acid	Lipids	Free fatty acids	5741.8	6964.2	5828.2	5725.4	6580.9	5743.7	2900.1	3298.8	2576.7	19811	16689	22227	8318.2	8388	8682	6835.1	5821.2	5098.5
mws0369	C20H32O2	Arachidonic Acid	Lipids	Free fatty acids	38072	44508	50059	101230	83991	78862	39332	37086	38279	38377	32852	37731	52040	59179	55561	42871	46004	45596
pmn001610	C20H36O2	Eicosadienoic acid	Lipids	Free fatty acids	704240	740120	770260	949560	863380	764440	994160	869460	967780	1094400	1012900	1098700	835070	864880	911210	1023000	928800	976040
pmb2791	C18H30O4	9-Hydroperoxy-10E,12,15Z-octadecatrienoic acid	Lipids	Free fatty acids	559850	216180	31028	37971	86140	499170	570270	127330	233810	206280	730700	196930	489690	142970	56861	286130	508400	153010
pmn001606	C20H38O2	Eicosenoic acid	Lipids	Free fatty acids	1036200	970220	1015200	1211100	912820	724370	720770	824580	851470	1317400	2085300	1716300	2787500	1108200	1162900	1221300	1192100	1135300
pmn001689	C18H32O4	9-Hydroxy-12-oxo-15(Z)-octadecenoic acid	Lipids	Free fatty acids	9	9	9	1374	1351.4	2055.5	1078.7	1136.3	1900.5	1468.3	2169.5	2877.2	9	9	9	1854.3	3529.2	1298.4
Rfmb087	C18H32O4	9-Hydroxy-13-oxo-10-octadecenoic Acid	Lipids	Free fatty acids	62224	61476	57305	68878	56240	62575	33410	35537	34888	57086	57283	57538	48890	49845	47977	35600	33255	36963
Lmbn004685	C18H32O4	5S,8R-DiHODE; (5S,8R,9Z,12Z)-5,8-Dihydroxyoctadeca-9,12-dienoate	Lipids	Free fatty acids	81702	30538	13390	12240	13250	114950	107850	16291	24809	25865	89408	17303	92117	16352	14464	79300	414230	26203
Lmbn005487	C18H34O4	12,13-DHOME; (9Z)-12,13-Dihydroxyoctadec-9-enoic acid	Lipids	Free fatty acids	323630	343270	302770	231070	234550	263110	226170	229030	228030	245500	276310	270280	258430	270000	267750	284550	271130	270010
mws0945	C20H30O3	15-Oxo-5Z,8Z,11Z,13E-eicosatetraenoic acid	Lipids	Free fatty acids	56312	57247	55784	48727	38326	40599	30222	27224	24549	29011	29600	27583	47564	41381	41539	27916	28300	23720
mws0955	C20H30O3	12-Oxo-5,8,10,14-eicosatetraenoic acid	Lipids	Free fatty acids	53368	54457	51964	48679	34200	42487	29900	28304	26855	28957	30320	26937	45742	44291	43471	27415	24543	23710
mws0879	C20H32O3	12S-Hydroxy-5Z,8Z,10E,14Z-eicosatetraenoic acid	Lipids	Free fatty acids	8410.6	7640.5	7692.6	11296	10497	10948	7049.5	4863.5	7523.7	5442.6	4714.9	5033	9739.2	11210	10422	4190.8	4490.5	3859.2
mws0954	C20H32O3	5-Hydroxy-6,8,11,14-eicosatetraenoic acid	Lipids	Free fatty acids	1059.9	1375.4	1208.3	2189.4	2025.1	2596.3	806.22	659.21	877.78	860.39	1240.2	1002	1959.5	2327.1	1893.6	1019.1	1351.9	863.19
mws0371	C22H32O2	Cis-4,7,10,13,16,19-Docosahexaenoic Acid	Lipids	Free fatty acids	3871.5	3377.1	3675.7	2690.7	2319	2937.5	1650.4	1867.6	1813	2156.3	2615.8	2080	2534.2	2197.1	2405	2697.1	3364.1	2997.1
pmn001694	C18H34O5	9,10,13-Trihydroxy-11-Octadecenoic Acid	Lipids	Free fatty acids	58965	62889	64122	52498	45920	47522	33285	34274	37351	59465	55405	61358	62139	56751	55034	33337	30308	34503
mws0119	C14H28O2	Myristic Acid	Lipids	Free fatty acids	24378000	24510000	23896000	14185000	15322000	16682000	8206400	10491000	9225800	16405000	16223000	14702000	16549000	16663000	14366000	18621000	17105000	17979000
mws0359	C15H30O2	Pentadecanoic Acid	Lipids	Free fatty acids	359360	354800	317610	370210	342530	392470	281630	295560	444930	386640	374820	412720	404190	406800	398130	355430	327570	430680
pmf0297	C20H42O	1-Eicosanol	Lipids	Free fatty acids	3668300	4352400	4269100	3419900	3437700	3672500	3652600	3538800	3893400	4063300	4637600	4307500	3591200	2783100	3471700	2955900	3044700	2661500
pmb2789	C18H30O4	13S-Hydroperoxy-6Z,9Z,11E-octadecatrienoic acid	Lipids	Free fatty acids	832750	325730	46580	50767	126830	709980	845560	166940	337830	283740	1077400	261590	736170	204320	79288	440260	740310	216690
pmb2804	C18H32O4	13S-Hydroperoxy-9Z,11E-octadecadienoic acid	Lipids	Free fatty acids	3012100	3050700	3038400	2578100	2240900	2437600	789830	792040	772730	2865400	2957200	2898000	2222300	2407000	2285300	601270	571020	590330

## Sheet: Supplementary Table 5
Supplementary Table 5 Differentially accumulated metabolites in H1 vs. D1
Index	Compounds	Class I	H1	D1	VIP	Fold_Change	Type
mws0191	Betaine	Alkaloids	604807	1.23957e+06	1.34997	2.04953	up
pme0006	L-Proline	Amino acids and derivatives	6.20083e+06	1.79937e+07	1.37209	2.90181	up
mws1401	L-Theanine	Amino acids and derivatives	17931.3	9	1.37811	0.000501915	down
pme0122	N6-Acetyl-L-lysine	Amino acids and derivatives	1082880	5727200	1.36432	5.28886	up
mws0193	L-Homocitrulline	Amino acids and derivatives	71730	418863	1.34337	5.83944	up
pmb2873	3-(2-Naphthyl)-L-alanine	Amino acids and derivatives	186893	90768	1.34918	0.485667	down
pmb2855	L-Glutamine-O-glycoside	Amino acids and derivatives	75963.7	37223.7	1.35034	0.490019	down
pmb0464	L-Aspartic acid-O-diglucoside	Amino acids and derivatives	527760	1.53627e+06	1.32401	2.91092	up
pme3285	Afzelechin (3,5,7,4'-Tetrahydroxyflavan)	Flavonoids	33135.3	14136.4	1.22473	0.426627	down
Lmbp003668	Kaempferol-3-O-arabinoside	Flavonoids	151520	62442	1.33223	0.412104	down
mws0919	Kaempferol-3-O-rhamnoside (Afzelin)(Kaempferin)	Flavonoids	9	3614.27	1.37439	401.585	up
pme0321	Kaempferol-7-O-rhamnoside*	Flavonoids	9	2439.53	1.37578	271.059	up
mws0913	Kaempferol-3-O-galactoside (Trifolin)	Flavonoids	96439	46107.3	1.35409	0.478098	down
Xmyp005654	Kaempferol-4'-O-glucoside*	Flavonoids	2630400	1.30113e+06	1.34711	0.494652	down
Lmjp003655	6-C-MethylKaempferol-3-glucoside	Flavonoids	11099.2	4930.17	1.11001	0.44419	down
pmn001492	Ayapin	Lignans and Coumarins	34193.7	15685.3	1.33335	0.45872	down
mws1077	Scopoletin-7-O-glucoside (Scopolin)	Lignans and Coumarins	146260	67186.3	1.09376	0.459362	down
Rfmb25702	Pinoresinol-4-O-(6''-acetyl)glucoside	Lignans and Coumarins	11953.1	28410.3	1.31025	2.37681	up
mws2623	11-Octadecanoic acid(Vaccenic acid)	Lipids	1117900	2.27583e+06	1.31475	2.03581	up
mws0397	Cis-5,8,11,14,17-Eicosapentaenoic Acid	Lipids	6178.07	19575.7	1.35746	3.16857	up
pmn001689	9-Hydroxy-12-oxo-15(Z)-octadecenoic acid	Lipids	9	2171.67	1.37606	241.296	up
Lmhp009190	2-Linoleoylglycerol-1,3-di-O-glucoside	Lipids	56940	27654.3	1.194	0.485675	down
pme3200	1-methylguanidine	Nucleotides and derivatives	13811.7	6721.33	1.11678	0.486642	down
pme1373	2'-Deoxycytidine-5'-monophosphate	Nucleotides and derivatives	10537	9	1.37926	0.000854133	down
mws1167	Oxaloacetic acid	Organic acids	73976.7	23469	1.28005	0.317249	down
Lmbn002862	3-Hydroxybenzoic Acid	Organic acids	278903	1439600	1.37306	5.16165	up
pme3207	Muconic acid	Organic acids	221867	76353.7	1.37503	0.344142	down
mws0237	Azelaic acid	Organic acids	858347	426363	1.27343	0.496726	down
pme1261	D-Panthenol	Others	10485.3	2877.83	1.30272	0.274464	down
mws0444	3-Aminosalicylic acid	Phenolic acids	9	20269.7	1.37894	2252.19	up
NK10253223	2-Amino-3-methoxybenzoic acid	Phenolic acids	10244.4	9	1.37926	0.000878532	down
Zmhn001926	1-O-Salicyl-D-glucose	Phenolic acids	689333	3.07563e+06	1.37803	4.46175	up
Hmtn001302	Glucosyloxybenzoic acid	Phenolic acids	619693	2585600	1.37663	4.17239	up
pmn001367	Protocatechuic acid-4-O-glucoside	Phenolic acids	3290400	9.16493e+06	1.37696	2.78536	up
pmb2871	1-O-Gentisoyl-D-glucoside	Phenolic acids	3.33963e+06	8949000	1.37612	2.67964	up
pmb3074	5-O-p-Coumaroylquinic acid	Phenolic acids	449887	1.01378e+06	1.36547	2.2534	up
pmn001421	3-O-p-Coumaroylquinic acid*	Phenolic acids	431870	1087290	1.35002	2.51763	up
mws0179	Chlorogenic acid methyl ester	Phenolic acids	45571	117109	1.14673	2.56981	up
Lmhn002574	Caffeoyl(p-Hydroxybenzoyl)tartaric acid	Phenolic acids	25006.7	51533	1.34467	2.06077	up
Hmln000873	2-O-Galloyl-D-glucose*	Tannins	67624	32461	1.28855	0.480022	down
Hmln000659	3-O-Galloyl-D-glucose	Tannins	9	32069.7	1.37808	3563.3	up
mws4028	Ginsenoside K	Terpenoids	3898.07	1744.47	1.32372	0.447521	down

## Sheet: Supplementary Table 6
Supplementary Table 6 Differentially accumulated metabolites in H2 vs. D2
Index	Compounds	Class I	H2	D2	VIP	Fold_Change	Type
mws2218	Caffeine	Alkaloids	145633	9	1.40672	6.1799e-05	down
pmb2211	Cocamidopropyl betaine	Alkaloids	122033	422900	1.39853	3.46545	up
pmp001141	Cimicifugamide	Alkaloids	458650	955170	1.40277	2.08257	up
pme0006	L-Proline	Amino acids and derivatives	4.73373e+06	9.97093e+06	1.40209	2.10636	up
mws1401	L-Theanine	Amino acids and derivatives	48805.7	9	1.40585	0.000184405	down
pme0122	N6-Acetyl-L-lysine	Amino acids and derivatives	374630	2.66443e+06	1.40354	7.11217	up
mws0193	L-Homocitrulline	Amino acids and derivatives	22140.3	200663	1.40499	9.06325	up
pme3609	Cyanidin	Flavonoids	4575.7	11442.2	1.08715	2.50064	up
mws0919	Kaempferol-3-O-rhamnoside (Afzelin)(Kaempferin)	Flavonoids	10060.9	9	1.39901	0.000894549	down
pme0321	Kaempferol-7-O-rhamnoside*	Flavonoids	7802.93	9	1.39519	0.00115341	down
pmp000117	3,5,6,7,8,3',4'-Heptamethoxyflavone	Flavonoids	10964	26798.3	1.38173	2.44421	up
pmb2961	Peonidin-3-O-(6''-O-malonyl)glucoside	Flavonoids	9	21496	1.40504	2388.44	up
Lmpp003789	Cyanidin-3-O-(6''-O-p-Coumaroyl)glucoside	Flavonoids	7252	15462.3	1.1699	2.13215	up
Lmpp003662	Delphinidin-3-O-(6''-O-p-coumaroyl)glucoside	Flavonoids	27708.7	4729	1.38155	0.170669	down
Hmln001836	Kaempferol-3-O-(6''-Acetyl)glucosyl-(1→3)-Galactoside	Flavonoids	9	11689.7	1.40194	1298.85	up
pmn001689	9-Hydroxy-12-oxo-15(Z)-octadecenoic acid	Lipids	1593.63	9	1.40494	0.00564747	down
Lmhp008337	LysoPE 14:0(2n isomer)*	Lipids	9	7770.83	1.4069	863.426	up
Lmhp008763	LysoPE 16:1(2n isomer)*	Lipids	112031	253893	1.35593	2.26627	up
pmd0130	LysoPC 14:0	Lipids	7955.27	22031.7	1.36031	2.76944	up
Lmhp008233	LysoPE 18:4	Lipids	222453	867340	1.3735	3.89898	up
Lmhp008589	LysoPE 18:3(2n isomer)*	Lipids	112967	341953	1.38607	3.02701	up
Lmhp008801	LysoPE 18:3	Lipids	472277	1.33453e+06	1.36748	2.82574	up
pmb0874	LysoPE 18:2(2n isomer)*	Lipids	391717	877207	1.36177	2.23939	up
pmb0856	LysoPE 18:1(2n isomer)*	Lipids	657730	1486000	1.38151	2.25929	up
pmb2319	LysoPC 15:0	Lipids	58030	157563	1.38846	2.7152	up
pmb0863	LysoPC 16:2(2n isomer)*	Lipids	28597	142053	1.36049	4.96742	up
Lmhp008718	LysoPC 17:2	Lipids	152190	563043	1.39389	3.69961	up
Lmhp009590	LysoPC 17:1	Lipids	171390	487493	1.37803	2.84435	up
Hmqp006235	LysoPC 18:4	Lipids	2.14067e+06	1.06179e+07	1.38725	4.96007	up
pmb0865	LysoPC 18:3(2n isomer)*	Lipids	2998700	12060000	1.37423	4.02174	up
pmb0854	LysoPC 18:3	Lipids	588243	1239300	1.37961	2.10678	up
pmp001251	LysoPC 18:2(2n isomer)*	Lipids	456457	1225800	1.35137	2.68547	up
Lmhp010190	LysoPC 18:1(2n isomer)*	Lipids	8111700	25443000	1.38438	3.13658	up
pmc0960	LysoPC 20:4	Lipids	1.96313e+06	4.83553e+06	1.3478	2.46317	up
pme1173	Allopurinol	Nucleotides and derivatives	32688.7	12442.3	1.33761	0.380631	down
mws1060	9-(Arabinosyl)hypoxanthine	Nucleotides and derivatives	978520	424640	1.40549	0.433961	down
pme1373	2'-Deoxycytidine-5'-monophosphate	Nucleotides and derivatives	9	6949.37	1.40576	772.152	up
pme3188	Uridine 5'-monophosphate	Nucleotides and derivatives	61544.7	166200	1.37443	2.70048	up
mws0609	Guanosine 3',5'-cyclic monophosphate	Nucleotides and derivatives	286227	578087	1.38489	2.01968	up
Lmbn002862	3-Hydroxybenzoic Acid	Organic acids	644440	1.47223e+06	1.39985	2.28452	up
pme0282	Phthalic acid*	Organic acids	119183	285887	1.38756	2.39871	up
mws0237	Azelaic acid	Organic acids	473127	960990	1.39494	2.03115	up
pme2710	Dihydrojasmonic acid	Organic acids	9	5373.47	1.40667	597.052	up
pme1261	D-Panthenol	Others	5897.77	13540.7	1.377	2.2959	up
mws0444	3-Aminosalicylic acid	Phenolic acids	9	11728.7	1.40645	1303.19	up
mws1505	Phenethyl caffeate	Phenolic acids	685.367	9	1.40465	0.0131317	down
Lmhn003074	Feruloylmalic acid	Phenolic acids	9	5442.4	1.40403	604.711	up
mws0178	Chlorogenic acid (3-O-Caffeoylquinic acid)*	Phenolic acids	1.10881e+06	182337	1.33236	0.164444	down
mws2108	Cryptochlorogenic acid (4-O-Caffeoylquinic acid)	Phenolic acids	655813	106300	1.30755	0.162089	down
mws0179	Chlorogenic acid methyl ester	Phenolic acids	116498	33019.3	1.2325	0.283432	down
HJN003	1-O-Sinapoyl-D-glucose	Phenolic acids	591290	253317	1.27797	0.428414	down
pmn001672	Furanofructosyl-α-D-(3-mustard acyl)glucoside	Phenolic acids	17694	6909.8	1.19693	0.390517	down
Hmln000659	3-O-Galloyl-D-glucose	Tannins	9	18973.7	1.40508	2108.19	up
Hmsn006070	Ginsenoside Rh2	Terpenoids	528.67	9	1.40245	0.0170239	down
Lmzp005427	Ginsenoside Rd	Terpenoids	51392.7	115317	1.25186	2.24384	up

## Sheet: supplementary Table 7
Supplementary Table 7 Differentially accumulated metabolites in H3 vs. D3
Index	Compounds	Class I	H3	D3	VIP	Fold_Change	Type
pmb0501	Agmatine	Alkaloids	149613	51685.3	1.32301	0.345459	down
pme1137	6-Hydroxynicotinic acid	Alkaloids	11349.3	23821.7	1.14339	2.09895	up
mws1417	Indole-3-carboxylic acid	Alkaloids	9	4576.6	1.32599	508.511	up
pme2024	Serotonin	Alkaloids	25999	79411.3	1.30846	3.0544	up
pme2602	O-Phospho-L-serine	Amino acids and derivatives	9	15360.3	1.32776	1706.7	up
pme0122	N6-Acetyl-L-lysine	Amino acids and derivatives	401110	1347500	1.32309	3.35943	up
mws0193	L-Homocitrulline	Amino acids and derivatives	21549.7	93861.3	1.31891	4.35558	up
pmb2873	3-(2-Naphthyl)-L-alanine	Amino acids and derivatives	27813	199433	1.32498	7.17051	up
pmb2591	N-Acetyl-L-Tryptophan	Amino acids and derivatives	8028400	3170000	1.30879	0.394848	down
pmb0034	L-α-Glutamyl-L-Glutamic Acid	Amino acids and derivatives	9	8833.07	1.32784	981.452	up
pme3609	Cyanidin	Flavonoids	82826	15814.3	1.30803	0.190934	down
mws0744	Dihydromyricetin (Ampelopsin)	Flavonoids	52048	20006	1.27755	0.384376	down
pmp000004	4',5,7-Trihydroxy-3',6-dimethoxyflavone (Jaceosidin)	Flavonoids	9	1498.47	1.32724	166.496	up
pme0321	Kaempferol-7-O-rhamnoside*	Flavonoids	9	2946.63	1.32395	327.404	up
pmp000117	3,5,6,7,8,3',4'-Heptamethoxyflavone	Flavonoids	1801.47	7694.7	1.31658	4.27135	up
pmb0550	Cyanidin-3-O-glucoside (Kuromanin)	Flavonoids	844633	391423	1.3157	0.463424	down
mws0091	Quercetin-3-O-glucoside (Isoquercitrin)	Flavonoids	208470	1206900	1.32481	5.78932	up
mws1329	Quercetin-7-O-glucoside*	Flavonoids	102183	545083	1.32788	5.33437	up
mws0856	Quercetin-4'-O-glucoside (Spiraeoside)*	Flavonoids	156813	805510	1.31161	5.13674	up
Lmdp003286	Isohyperoside	Flavonoids	438980	2276800	1.31911	5.18657	up
pme1598	Hesperetin-5-O-glucoside	Flavonoids	125133	778377	1.32418	6.22038	up
pmb2962	Pelargonidin-3-O-(6''-O-acetyl)glucoside	Flavonoids	14419.3	29296.3	1.1191	2.03174	up
pme0443	Malvidin-3-O-galactoside (Primulin)	Flavonoids	107699	43161	1.23053	0.400755	down
pmb0720	Tricin-7-O-(6''-Malonyl)Glucoside	Flavonoids	3411.13	24383	1.31929	7.14806	up
Hmcp001598	Isorhamnetin-3-O-(2''-O-xylosyl)glucoside	Flavonoids	41735	85308.7	1.2921	2.04406	up
Zmxp003107	Luteolin-7,3'-di-O-glucoside	Flavonoids	3093600	501160	1.32604	0.161999	down
Hmpp002612	Luteolin-7-O-gentiobioside	Flavonoids	2.91563e+06	508190	1.31588	0.174298	down
pmn001583	Quercetin-3-O-robinobioside	Flavonoids	11836.3	24286.3	1.25288	2.05185	up
Smsp001640	Petunidin-3-O-glucoside-5-O-arabinoside	Flavonoids	46127	11098	1.30019	0.240597	down
Lmtp003677	Quercetin-3-O-sophoroside (Baimaside)	Flavonoids	570073	187650	1.2718	0.329168	down
pmb0645	Hesperetin-6-C-glucoside-7-O-glucoside	Flavonoids	189213	92239	1.31019	0.487487	down
Hmln001836	Kaempferol-3-O-(6''-Acetyl)glucosyl-(1→3)-Galactoside	Flavonoids	31679.3	15679	1.12238	0.494928	down
pmb0626	Apigenin-6-C-glucoside-7-O-Sophoroside	Flavonoids	7394.83	17574.3	1.26748	2.37657	up
pmp001312	6-Hydroxykaempferol-3,7,6-O-triglycoside	Flavonoids	52270	23324	1.29109	0.446222	down
pmb0889	Punicic acid (9Z,11E,13Z-octadecatrienoic acid)	Lipids	538883	1.32927e+06	1.32787	2.46671	up
Lmbn005369	13(S)-HODE;13(S)-Hydroxyoctadeca-9Z,11E-dienoic acid	Lipids	253853	653950	1.32742	2.57609	up
Rfmb091	9S-Hydroxy-10E,12Z-octadecadienoic acid	Lipids	270350	736497	1.32697	2.72423	up
mws0397	Cis-5,8,11,14,17-Eicosapentaenoic Acid	Lipids	2925.2	5918.27	1.26617	2.0232	up
Lmhp008233	LysoPE 18:4	Lipids	245863	677327	1.30428	2.75489	up
Lmhp008589	LysoPE 18:3(2n isomer)*	Lipids	148913	314813	1.29738	2.11407	up
Lmhp008801	LysoPE 18:3	Lipids	462033	1.27017e+06	1.29649	2.74908	up
pmb0874	LysoPE 18:2(2n isomer)*	Lipids	391137	941473	1.28077	2.40702	up
pmb0881	LysoPE 18:2	Lipids	42140.7	84780	1.27358	2.01183	up
pmb0856	LysoPE 18:1(2n isomer)*	Lipids	720810	1494600	1.30263	2.0735	up
pmb0880	LysoPE 18:0(2n isomer)*	Lipids	3330.5	9764.8	1.28558	2.93193	up
Hmqp006235	LysoPC 18:4	Lipids	2.71067e+06	5.54327e+06	1.277	2.04498	up
Lmhp010573	1-Linoleoylglycerol-3-O-glucoside	Lipids	4490.8	1472.2	1.19264	0.327826	down
pmb0865	LysoPC 18:3(2n isomer)*	Lipids	2.98113e+06	7.47647e+06	1.25632	2.50793	up
pmp001251	LysoPC 18:2(2n isomer)*	Lipids	453690	931457	1.27199	2.05307	up
Lmhp010190	LysoPC 18:1(2n isomer)*	Lipids	6223200	1.56383e+07	1.29259	2.51291	up
pme1187	5-Methyluridine	Nucleotides and derivatives	24542.3	12173.3	1.25577	0.496014	down
pme1373	2'-Deoxycytidine-5'-monophosphate	Nucleotides and derivatives	137840	9	1.32787	6.52931e-05	down
Lmmn001643	2-Hydroxycinnamic acid	Organic acids	748710	1729400	1.3182	2.30984	up
mws0159	Phenylpyruvic acid	Organic acids	13632	35904.7	1.31731	2.63385	up
pme2710	Dihydrojasmonic acid	Organic acids	8655.83	4082.53	1.06634	0.471651	down
mws4170	D-Glucose	Others	2828200	834337	1.28964	0.295006	down
Lmqn000432	1-(sn-Glycero-3-phospho)-1D-myo-inositol	Others	29133	61335.3	1.29102	2.10536	up
pmb0790	Pyridoxine-5'-O-diglucoside	Others	94623.3	46176	1.30365	0.487998	down
pme0500	D-Melezitose	Others	71770.7	26657.7	1.13018	0.371428	down
mws1336	4-Aminobenzoic acid*	Phenolic acids	113753	258250	1.31726	2.27026	up
pme1439	p-Coumaric acid	Phenolic acids	79481.7	162170	1.23455	2.04034	up
NK10253223	2-Amino-3-methoxybenzoic acid	Phenolic acids	6479.5	9	1.32724	0.001389	down
mws0093	Coniferyl alcohol	Phenolic acids	10255	45738	1.29733	4.46005	up
pme0422	Isoferulic Acid	Phenolic acids	1.41037e+06	3.30873e+06	1.30353	2.34601	up
mws0014	Ferulic acid	Phenolic acids	1514200	3798500	1.31413	2.50859	up
Lmhn002629	Benzoyltartaric acid	Phenolic acids	73505	14713	1.32007	0.200163	down
mws1505	Phenethyl caffeate	Phenolic acids	946.407	9	1.32747	0.00950965	down
Hmpp003624	1-(4-Hydroxyphenyl)-7-(3-methoxy-4-hydroxyphenyl)-4,6-heptadiene-3-one	Phenolic acids	3598.5	9	1.31156	0.00250104	down
pmn001421	3-O-p-Coumaroylquinic acid*	Phenolic acids	206387	436653	1.27477	2.11571	up
mws0178	Chlorogenic acid (3-O-Caffeoylquinic acid)*	Phenolic acids	110482	681200	1.26724	6.16571	up
mws2108	Cryptochlorogenic acid (4-O-Caffeoylquinic acid)	Phenolic acids	60549.7	413377	1.2671	6.82707	up
pme0085	Rosmarinic acid	Phenolic acids	97802	36928.3	1.2834	0.377583	down
mws0179	Chlorogenic acid methyl ester	Phenolic acids	9	27134	1.32748	3014.89	up
HJN003	1-O-Sinapoyl-D-glucose	Phenolic acids	274493	798063	1.30344	2.90741	up
pmb3064	3-O-p-Coumaroylquinic acid-O-glucoside	Phenolic acids	87313	31954	1.32442	0.365971	down
pmb3061	5-O-p-Coumaroylquinic acid O-glucoside	Phenolic acids	32239.3	10994.6	1.30377	0.34103	down
pmn001506	Oleanolic acid-3-O-glucoside	Terpenoids	475.68	215.67	1.2585	0.453393	down
mws4028	Ginsenoside K	Terpenoids	2233	849.8	1.1893	0.380564	down
Lmzp004417	Ginsenoside Rf1	Terpenoids	58242.3	23998.3	1.26784	0.412043	down
mws1592	Ginsenoside Ro	Terpenoids	26911.3	102313	1.32568	3.80186	up
HJN029	Sanchirhinoside A6	Terpenoids	98471	24451.3	1.29147	0.24831	down
Hmsn003355	Notoginsenoside A	Terpenoids	89833.7	37976	1.29326	0.422737	down
Lmzn004497	Notoginsenoside Fc	Terpenoids	186280	38039.7	1.28516	0.204207	down

## Sheet: Supplementary Table 8
Supplementary Table 8 The metabolites with a significant negative correlation with the disease incidence/index of of RKN disease in different ages P. notoginseng
Index	Disease incidence/index	Correlation	P-Value	Compounds	Class I	kegg_map
pme1439	D-incidence	-0.932729	0.00024332	p-Coumaric acid	Phenolic acids	ko00130,ko00350,ko00940,ko00950,ko00998,ko01100,ko01110
pme1439	D-index	-0.946967	0.000107361	p-Coumaric acid	Phenolic acids	ko00130,ko00350,ko00940,ko00950,ko00998,ko01100,ko01110
pme3443	D-incidence	-0.914101	0.000561896	Sinapinaldehyde	Phenolic acids	ko00940,ko01100,ko01110
pme3443	D-index	-0.922889	0.00038854	Sinapinaldehyde	Phenolic acids	ko00940,ko01100,ko01110
HJN003	D-incidence	-0.816205	0.00728512	1-O-Sinapoyl-D-glucose	Phenolic acids	ko00940
HJN003	D-index	-0.813117	0.00769791	1-O-Sinapoyl-D-glucose	Phenolic acids	ko00940
mws0853	D-incidence	-0.810368	0.00807831	Sinapyl alcohol	Phenolic acids	ko00940,ko01100,ko01110
Lmmn001643	D-incidence	-0.927474	0.000314955	2-Hydroxycinnamic acid	Organic acids	ko00360,ko00940,ko01100,ko01110
Lmmn001643	D-index	-0.947263	0.000105308	2-Hydroxycinnamic acid	Organic acids	ko00360,ko00940,ko01100,ko01110
pme3609	D-incidence	-0.827942	0.00585364	Cyanidin	Flavonoids	ko00941,ko00942,ko01100,ko01110
pme3609	D-index	-0.872235	0.00216151	Cyanidin	Flavonoids	ko00941,ko00942,ko01100,ko01110
mws0049	D-incidence	-0.966741	2.13844e-05	Gallocatechin	Flavonoids	ko00941,ko01110
mws0049	D-index	-0.973417	9.82571e-06	Gallocatechin	Flavonoids	ko00941,ko01110
mws2118	D-incidence	-0.83798	0.00479244	Phloretin-2'-O-glucoside (Phlorizin)	Flavonoids	ko00941,ko01110
mws2118	D-index	-0.854683	0.0033315	Phloretin-2'-O-glucoside (Phlorizin)	Flavonoids	ko00941,ko01110

## Sheet: Supplementary Table 9
Supplementary Table 9 The DEGs with a significant negative correlation with the disease incidence/index of of RKN disease in different ages P. notoginseng
Genes	Index	Disease incidence/index	Correlation	P-Value	KEGG
CAD	Pno07G003466	D-index	-0.994541	3.93755e-08	K00083 cinnamyl-alcohol dehydrogenase [EC:1.1.1.195] | (RefSeq) probable cinnamyl alcohol dehydrogenase 1 (A)
CAD	Pno07G003466	D-incidence	-0.988132	5.92657e-07	K00083 cinnamyl-alcohol dehydrogenase [EC:1.1.1.195] | (RefSeq) probable cinnamyl alcohol dehydrogenase 1 (A)
CAD	Pno09G004090	D-incidence	-0.804096	0.00899373	K00083 cinnamyl-alcohol dehydrogenase [EC:1.1.1.195] | (RefSeq) probable cinnamyl alcohol dehydrogenase 1 (A)
CAD	Pno10G001797	D-index	-0.897459	0.00102701	K22395 cinnamyl-alcohol dehydrogenase [EC:1.1.1.195] | (RefSeq) berberine bridge enzyme-like 26 (A)
CAD	Pno10G001797	D-incidence	-0.918477	0.000469976	K22395 cinnamyl-alcohol dehydrogenase [EC:1.1.1.195] | (RefSeq) berberine bridge enzyme-like 26 (A)
CAD	Pno07G002289	D-index	-0.817225	0.00715222	K22395 cinnamyl-alcohol dehydrogenase [EC:1.1.1.195] | (RefSeq) cannabidiolic acid synthase-like (A)
CAD	Pno07G002289	D-incidence	-0.846747	0.00398032	K22395 cinnamyl-alcohol dehydrogenase [EC:1.1.1.195] | (RefSeq) cannabidiolic acid synthase-like (A)
CAD	Pno09G000719	D-index	-0.872513	0.00214572	K22395 cinnamyl-alcohol dehydrogenase [EC:1.1.1.195] | (RefSeq) cannabidiolic acid synthase-like 1 (A)
CAD	Pno09G000719	D-incidence	-0.844243	0.00420187	K22395 cinnamyl-alcohol dehydrogenase [EC:1.1.1.195] | (RefSeq) cannabidiolic acid synthase-like 1 (A)
CAD	Pno12G000033	D-index	-0.868977	0.00235282	K22395 cinnamyl-alcohol dehydrogenase [EC:1.1.1.195] | (RefSeq) flavin-dependent oxidoreductase FOX2-like (A)
CAD	Pno12G000033	D-incidence	-0.915992	0.000520759	K22395 cinnamyl-alcohol dehydrogenase [EC:1.1.1.195] | (RefSeq) flavin-dependent oxidoreductase FOX2-like (A)
CAD	Pno04G002122	D-index	-0.984053	1.66012e-06	K22395 cinnamyl-alcohol dehydrogenase [EC:1.1.1.195] | (RefSeq) reticuline oxidase-like (A)
CAD	Pno04G002122	D-incidence	-0.958414	4.63619e-05	K22395 cinnamyl-alcohol dehydrogenase [EC:1.1.1.195] | (RefSeq) reticuline oxidase-like (A)
CAD	Pno07G002256	D-index	-0.816327	0.00726914	K22395 cinnamyl-alcohol dehydrogenase [EC:1.1.1.195] | (RefSeq) tetrahydrocannabinolic acid synthase-like (A)
CAD	Pno07G002256	D-incidence	-0.850863	0.00363393	K22395 cinnamyl-alcohol dehydrogenase [EC:1.1.1.195] | (RefSeq) tetrahydrocannabinolic acid synthase-like (A)
CAD	Pno07G002263	D-index	-0.803264	0.00912023	K22395 cinnamyl-alcohol dehydrogenase [EC:1.1.1.195] | (RefSeq) tetrahydrocannabinolic acid synthase-like (A)
CAD	Pno07G002263	D-incidence	-0.845293	0.00410793	K22395 cinnamyl-alcohol dehydrogenase [EC:1.1.1.195] | (RefSeq) tetrahydrocannabinolic acid synthase-like (A)
CAD	Pno01G007689	D-incidence	-0.804498	0.008933	K22395 cinnamyl-alcohol dehydrogenase [EC:1.1.1.195] | (RefSeq) tetrahydrocannabinolic acid synthase-like (A)
CAD	Pno07G005049	D-incidence	-0.8163	0.00727271	K22395 cinnamyl-alcohol dehydrogenase [EC:1.1.1.195] | (RefSeq) tetrahydrocannabinolic acid synthase-like (A)
CAD	Pno10G001812	D-incidence	-0.817186	0.00715731	K22395 cinnamyl-alcohol dehydrogenase [EC:1.1.1.195] | (RefSeq) tetrahydrocannabinolic acid synthase-like (A)
POD	Pno04G004744	D-index	-0.858289	0.00306229	K00430 peroxidase [EC:1.11.1.7] | (RefSeq) peroxidase 10-like (A)
POD	Pno04G004744	D-incidence	-0.891429	0.00124677	K00430 peroxidase [EC:1.11.1.7] | (RefSeq) peroxidase 10-like (A)
POD	Pno04G003605	D-index	-0.806851	0.0085835	K00430 peroxidase [EC:1.11.1.7] | (RefSeq) peroxidase 17 (A)
POD	Pno04G003605	D-incidence	-0.839157	0.00467735	K00430 peroxidase [EC:1.11.1.7] | (RefSeq) peroxidase 17 (A)
POD	Pno01G001560	D-index	-0.983373	1.92004e-06	K00430 peroxidase [EC:1.11.1.7] | (RefSeq) peroxidase 27-like (A)
POD	Pno01G001560	D-incidence	-0.972773	1.06785e-05	K00430 peroxidase [EC:1.11.1.7] | (RefSeq) peroxidase 27-like (A)
POD	Pno12G010772	D-index	-0.94342	0.000134194	K00430 peroxidase [EC:1.11.1.7] | (RefSeq) peroxidase 43-like (A)
POD	Pno12G010772	D-incidence	-0.966114	2.28156e-05	K00430 peroxidase [EC:1.11.1.7] | (RefSeq) peroxidase 43-like (A)
POD	Pno12G010209	D-index	-0.893374	0.00117261	K00430 peroxidase [EC:1.11.1.7] | (RefSeq) peroxidase N1-like (A)
POD	Pno12G010209	D-incidence	-0.873248	0.00210431	K00430 peroxidase [EC:1.11.1.7] | (RefSeq) peroxidase N1-like (A)
POD	Pno12G010315	D-index	-0.974914	8.03365e-06	K00430 peroxidase [EC:1.11.1.7] | (RefSeq) peroxidase N1-like (A)
POD	Pno12G010315	D-incidence	-0.979969	3.67288e-06	K00430 peroxidase [EC:1.11.1.7] | (RefSeq) peroxidase N1-like (A)
POD	Pno06G004479	D-index	-0.809334	0.00822467	K00430 peroxidase [EC:1.11.1.7] | (RefSeq) peroxidase P7-like (A)
POD	Pno06G004479	D-incidence	-0.850892	0.00363158	K00430 peroxidase [EC:1.11.1.7] | (RefSeq) peroxidase P7-like (A)
β-Glucosidase	Pno09G000528	D-index	-0.941079	0.000154289	K01188 beta-glucosidase [EC:3.2.1.21] | (RefSeq) beta-glucosidase 12-like (A)
β-Glucosidase	Pno09G000528	D-incidence	-0.94703	0.000106921	K01188 beta-glucosidase [EC:3.2.1.21] | (RefSeq) beta-glucosidase 12-like (A)
β-Glucosidase	Pno13G000775	D-index	-0.921276	0.000417049	K01188 beta-glucosidase [EC:3.2.1.21] | (RefSeq) beta-glucosidase 12-like (A)
β-Glucosidase	Pno13G000775	D-incidence	-0.940569	0.000158935	K01188 beta-glucosidase [EC:3.2.1.21] | (RefSeq) beta-glucosidase 12-like (A)
β-Glucosidase	Pno08G011185	D-index	-0.967085	2.06263e-05	K01188 beta-glucosidase [EC:3.2.1.21] | (RefSeq) beta-glucosidase 40 (A)
β-Glucosidase	Pno08G011185	D-incidence	-0.984388	1.54195e-06	K01188 beta-glucosidase [EC:3.2.1.21] | (RefSeq) beta-glucosidase 40 (A)
β-Glucosidase	Pno07G003373	D-index	-0.924004	0.000369635	K01188 beta-glucosidase [EC:3.2.1.21] | (RefSeq) hypothetical protein (A)
β-Glucosidase	Pno07G003373	D-incidence	-0.929808	0.000281526	K01188 beta-glucosidase [EC:3.2.1.21] | (RefSeq) hypothetical protein (A)
β-Glucosidase	Pno14G000052	D-index	-0.986534	9.2071e-07	K01188 beta-glucosidase [EC:3.2.1.21] | (RefSeq) hypothetical protein (A)
β-Glucosidase	Pno14G000052	D-incidence	-0.985382	1.22584e-06	K01188 beta-glucosidase [EC:3.2.1.21] | (RefSeq) hypothetical protein (A)
β-Glucosidase	Pno01G007015	D-index	-0.890795	0.00127161	K05349 beta-glucosidase [EC:3.2.1.21] | (RefSeq) beta-glucosidase BoGH3B-like isoform X1 (A)
β-Glucosidase	Pno01G007015	D-incidence	-0.915245	0.000536752	K05349 beta-glucosidase [EC:3.2.1.21] | (RefSeq) beta-glucosidase BoGH3B-like isoform X1 (A)
HCT	Pno05G002542	D-index	-0.954992	6.09379e-05	K13065 shikimate O-hydroxycinnamoyltransferase [EC:2.3.1.133] | (RefSeq) acetyl-CoA-benzylalcohol acetyltransferase-like (A)
HCT	Pno05G002542	D-incidence	-0.935433	0.000211347	K13065 shikimate O-hydroxycinnamoyltransferase [EC:2.3.1.133] | (RefSeq) acetyl-CoA-benzylalcohol acetyltransferase-like (A)
HCT	Pno10G006807	D-index	-0.965557	2.41418e-05	K13065 shikimate O-hydroxycinnamoyltransferase [EC:2.3.1.133] | (RefSeq) acetyl-CoA-benzylalcohol acetyltransferase-like (A)
HCT	Pno10G006807	D-incidence	-0.970965	1.3349e-05	K13065 shikimate O-hydroxycinnamoyltransferase [EC:2.3.1.133] | (RefSeq) acetyl-CoA-benzylalcohol acetyltransferase-like (A)
HCT	Pno02G015376	D-index	-0.986424	9.47317e-07	K13065 shikimate O-hydroxycinnamoyltransferase [EC:2.3.1.133] | (RefSeq) shikimate O-hydroxycinnamoyltransferase (A)
HCT	Pno02G015376	D-incidence	-0.977946	5.13314e-06	K13065 shikimate O-hydroxycinnamoyltransferase [EC:2.3.1.133] | (RefSeq) shikimate O-hydroxycinnamoyltransferase (A)
HCT	Pno18G000027	D-index	-0.974588	8.40211e-06	K13065 shikimate O-hydroxycinnamoyltransferase [EC:2.3.1.133] | (RefSeq) shikimate O-hydroxycinnamoyltransferase (A)
HCT	Pno18G000027	D-incidence	-0.983784	1.75994e-06	K13065 shikimate O-hydroxycinnamoyltransferase [EC:2.3.1.133] | (RefSeq) shikimate O-hydroxycinnamoyltransferase (A)
HCT	Pno05G001307	D-index	-0.906478	0.00075088	K13065 shikimate O-hydroxycinnamoyltransferase [EC:2.3.1.133] | (RefSeq) vinorine synthase-like (A)
HCT	Pno05G001307	D-incidence	-0.917915	0.00048116	K13065 shikimate O-hydroxycinnamoyltransferase [EC:2.3.1.133] | (RefSeq) vinorine synthase-like (A)
COMT	Pno01G008399	D-index	-0.979175	4.20497e-06	K13066 caffeic acid 3-O-methyltransferase [EC:2.1.1.68] | (RefSeq) caffeic acid 3-O-methyltransferase (A)
COMT	Pno01G008399	D-incidence	-0.981936	2.56278e-06	K13066 caffeic acid 3-O-methyltransferase [EC:2.1.1.68] | (RefSeq) caffeic acid 3-O-methyltransferase (A)
COMT	Pno05G010232	D-index	-0.93868	0.000176995	K13066 caffeic acid 3-O-methyltransferase [EC:2.1.1.68] | (RefSeq) caffeic acid 3-O-methyltransferase (A)
COMT	Pno05G010232	D-incidence	-0.956615	5.3672e-05	K13066 caffeic acid 3-O-methyltransferase [EC:2.1.1.68] | (RefSeq) caffeic acid 3-O-methyltransferase (A)
COMT	Pno06G000336	D-index	-0.841497	0.00445424	K13066 caffeic acid 3-O-methyltransferase [EC:2.1.1.68] | (RefSeq) trans-anol O-methyltransferase 1-like (A)
COMT	Pno06G000336	D-incidence	-0.827033	0.00595693	K13066 caffeic acid 3-O-methyltransferase [EC:2.1.1.68] | (RefSeq) trans-anol O-methyltransferase 1-like (A)
CCR	Pno02G006308	D-index	-0.862442	0.00277128	K09753 cinnamoyl-CoA reductase [EC:1.2.1.44] | (RefSeq) cinnamoyl-CoA reductase 1-like (A)
CCR	Pno02G006308	D-incidence	-0.882688	0.00162045	K09753 cinnamoyl-CoA reductase [EC:1.2.1.44] | (RefSeq) cinnamoyl-CoA reductase 1-like (A)
CCR	Pno02G014960	D-index	-0.992933	9.70087e-08	K09753 cinnamoyl-CoA reductase [EC:1.2.1.44] | (RefSeq) cinnamoyl-CoA reductase 1-like (A)
CCR	Pno02G014960	D-incidence	-0.984948	1.3576e-06	K09753 cinnamoyl-CoA reductase [EC:1.2.1.44] | (RefSeq) cinnamoyl-CoA reductase 1-like (A)
CCR	Pno18G000045	D-index	-0.997142	4.0971e-09	K09753 cinnamoyl-CoA reductase [EC:1.2.1.44] | (RefSeq) cinnamoyl-CoA reductase 1-like (A)
CCR	Pno18G000045	D-incidence	-0.991337	1.97536e-07	K09753 cinnamoyl-CoA reductase [EC:1.2.1.44] | (RefSeq) cinnamoyl-CoA reductase 1-like (A)
CCoAOMT	Pno07G003510	D-index	-0.863427	0.00270519	K00588 caffeoyl-CoA O-methyltransferase [EC:2.1.1.104] | (RefSeq) caffeoyl-CoA O-methyltransferase (A)
CCoAOMT	Pno07G003510	D-incidence	-0.886913	0.00143133	K00588 caffeoyl-CoA O-methyltransferase [EC:2.1.1.104] | (RefSeq) caffeoyl-CoA O-methyltransferase (A)
CCoAOMT	Pno12G005303	D-index	-0.931701	0.000256325	K00588 caffeoyl-CoA O-methyltransferase [EC:2.1.1.104] | (RefSeq) caffeoyl-CoA O-methyltransferase (A)
CCoAOMT	Pno12G005303	D-incidence	-0.951455	7.91369e-05	K00588 caffeoyl-CoA O-methyltransferase [EC:2.1.1.104] | (RefSeq) caffeoyl-CoA O-methyltransferase (A)
4CL	Pno02G015950	D-index	-0.986508	9.27098e-07	K01904 4-coumarate--CoA ligase [EC:6.2.1.12] | (RefSeq) 4-coumarate--CoA ligase 1-like (A)
4CL	Pno02G015950	D-incidence	-0.975844	7.04536e-06	K01904 4-coumarate--CoA ligase [EC:6.2.1.12] | (RefSeq) 4-coumarate--CoA ligase 1-like (A)
4CL	Pno18G000006	D-index	-0.939363	0.000170304	K01904 4-coumarate--CoA ligase [EC:6.2.1.12] | (RefSeq) 4-coumarate--CoA ligase 1-like (A)
4CL	Pno18G000006	D-incidence	-0.952073	7.57092e-05	K01904 4-coumarate--CoA ligase [EC:6.2.1.12] | (RefSeq) 4-coumarate--CoA ligase 1-like (A)
CYP73A	Pno10G000194	D-index	-0.994229	4.78057e-08	K00487 trans-cinnamate 4-monooxygenase [EC:1.14.14.91] | (RefSeq) trans-cinnamate 4-monooxygenase-like (A)
CYP73A	Pno10G000194	D-incidence	-0.986202	1.0024e-06	K00487 trans-cinnamate 4-monooxygenase [EC:1.14.14.91] | (RefSeq) trans-cinnamate 4-monooxygenase-like (A)
CYP98A	Pno01G004096	D-index	-0.952954	7.10139e-05	K09754 5-O-(4-coumaroyl)-D-quinate 3'-monooxygenase [EC:1.14.14.96] | (RefSeq) cytochrome P450 98A2-like (A)
CYP98A	Pno01G004096	D-incidence	-0.924636	0.00035922	K09754 5-O-(4-coumaroyl)-D-quinate 3'-monooxygenase [EC:1.14.14.96] | (RefSeq) cytochrome P450 98A2-like (A)
FLS	Pno17G000024	D-index	-0.954473	6.34011e-05	K05278 flavonol synthase [EC:1.14.20.6] | (RefSeq) flavonol synthase/flavanone 3-hydroxylase (A)
FLS	Pno17G000024	D-incidence	-0.966195	2.26268e-05	K05278 flavonol synthase [EC:1.14.20.6] | (RefSeq) flavonol synthase/flavanone 3-hydroxylase (A)
CHI	Pno02G005314	D-index	-0.92048	0.000431668	K01859 chalcone isomerase [EC:5.5.1.6] | (RefSeq) probable chalcone--flavonone isomerase 3 (A)
CHI	Pno02G005314	D-incidence	-0.886021	0.0014699	K01859 chalcone isomerase [EC:5.5.1.6] | (RefSeq) probable chalcone--flavonone isomerase 3 (A)
